# Supplementary material for: o-Phenyl­enediammonium bis­(3-carb­oxy-4-hydroxy­benzene­sulfonate)
Source: Acta Crystallogr Sect E Struct Rep Online. 2009 Nov 21;65(Pt 12):o3173. doi: 10.1107/S1600536809049071 (PMC2971768; doi:10.1107/S1600536809049071)
Supplement: Supplementary file 1 [file e-65-o3173-sup1.cif]

##############################################################################
###                                                                        ###
###        Electronic paper (Acta Crystallographica Section E)             ###
###                                                                        ###
##############################################################################
#                                                                            #
# This CIF contains the data in a paper accepted for publication in Acta     #
# Crystallographica Section E. It conforms to the requirements of Notes      #
# for Authors for Section E, and has been peer reviewed under the auspices   #
# of the IUCr Commission on Journals.                                        #
#                                                                            #
# Full details of the Crystallographic Information File format               #
# are given in the paper "The Crystallographic Information File (CIF):       #
# a New Standard Archive File for Crystallography" by S. R. Hall, F. H.      #
# Allen and I. D. Brown [Acta Cryst. (1991), A47, 655-685].                  #
#                                                                            #
# The current version of the core CIF dictionary is obtainable from          #
# ftp://ftp.iucr.org/pub/cif_core.dic. The current version number is 2.4.    #
#                                                                            #
# Software is freely available for graphical display of the structure(s) in  #
# this CIF.  For information consult the CIF home page http://www.iucr.org/  #
# cif/home.html                                                              #
#                                                                            #
# This file may be used for bona fide research purposes within the           #
# scientific community so long as proper attribution is given to the journal # 
# article from which it was obtained.                                        #
#                                                                            #
##############################################################################
                                             
data_I
_audit_creation_method     SHELXL-97
_chemical_name_systematic
;
<i>o</i>-Phenylenediammonium bis(3-carboxy-4-hydroxybenzenesulfonate)
;
_chemical_name_common     ?
_chemical_formula_moiety     'C6 H10 N2 2+, 2(C7 H5 O6 S -)'
_chemical_formula_sum     'C20 H20 N2 O12 S2'
_chemical_formula_iupac     'C6 H10 N2 2+, 2C7 H5 O6 S -'
_chemical_formula_weight     544.50
_chemical_melting_point     ?
_symmetry_cell_setting     monoclinic
_symmetry_space_group_name_H-M     ' C 2/c'
_symmetry_space_group_name_HALL     '-C 2yc'
loop_
    _symmetry_equiv_pos_as_xyz
    'x, y, z'
    '-x, y, -z+1/2'
    'x+1/2, y+1/2, z'
    '-x+1/2, y+1/2, -z+1/2'
    '-x, -y, -z'
    'x, -y, z-1/2'
    '-x+1/2, -y+1/2, -z'
    'x+1/2, -y+1/2, z-1/2'
_cell_length_a     11.667(2)
_cell_length_b     16.081(3)
_cell_length_c     12.356(3)
_cell_angle_alpha     90.00
_cell_angle_beta     105.90(3)
_cell_angle_gamma     90.00
_cell_volume     2229.5(9)
_cell_formula_units_Z     4
_cell_measurement_reflns_used     6744
_cell_measurement_theta_min     3.26
_cell_measurement_theta_max     27.55
_cell_measurement_temperature     566(2)
_exptl_crystal_description     block
_exptl_crystal_colour     dark-blue
_exptl_crystal_size_max     0.30
_exptl_crystal_size_mid     0.28
_exptl_crystal_size_min     0.24
_exptl_crystal_density_diffrn     1.622
_exptl_crystal_density_meas     ?
_exptl_crystal_density_method     'not measured'
_exptl_crystal_F_000     1128
_exptl_absorpt_coefficient_mu     0.311
_exptl_absorpt_correction_type     Multi-scan
_exptl_absorpt_process_details     '(CrystalClear; Rigaku, 2005)'
_exptl_absorpt_correction_T_min     0.9024
_exptl_absorpt_correction_T_max     0.9230
_exptl_special_details
;
 ?
;
_diffrn_ambient_temperature     566(2)
_diffrn_radiation_type     MoK\a
_diffrn_radiation_wavelength     0.71073
_diffrn_radiation_source     'fine-focus sealed tube'
_diffrn_radiation_monochromator     graphite
_diffrn_measurement_device_type     'Rigaku SCXmini'
_diffrn_measurement_method     'dtfind.ref'
_diffrn_detector_area_resol_mean     13.6612
_diffrn_reflns_number     11440
_diffrn_reflns_av_R_equivalents     0.0415
_diffrn_reflns_av_sigmaI/netI     0.0332
_diffrn_reflns_theta_min     3.06
_diffrn_reflns_theta_max     27.48
_diffrn_reflns_theta_full     27.48
_diffrn_measured_fraction_theta_max     0.998
_diffrn_measured_fraction_theta_full     0.998
_diffrn_reflns_limit_h_min     -15
_diffrn_reflns_limit_h_max     15
_diffrn_reflns_limit_k_min     -20
_diffrn_reflns_limit_k_max     20
_diffrn_reflns_limit_l_min     -15
_diffrn_reflns_limit_l_max     15
_diffrn_standards_number     ?
_diffrn_standards_interval_count     ?
_diffrn_standards_interval_time     10
_diffrn_standards_decay_%     ?
_refine_special_details
;
 Refinement of F^2^ against ALL reflections.  The weighted R-factor wR and
 goodness of fit S are based on F^2^, conventional R-factors R are based
 on F, with F set to zero for negative F^2^. The threshold expression of
 F^2^ > 2sigma(F^2^) is used only for calculating R-factors(gt) etc. and is
 not relevant to the choice of reflections for refinement.  R-factors based
 on F^2^ are statistically about twice as large as those based on F, and R-
 factors based on ALL data will be even larger.
;
_reflns_number_total     2543
_reflns_number_gt     2019
_reflns_threshold_expression     I>2sigma(I)
_refine_ls_structure_factor_coef     Fsqd
_refine_ls_matrix_type     full
_refine_ls_R_factor_all     0.0672
_refine_ls_R_factor_gt     0.0475
_refine_ls_wR_factor_gt     0.0997
_refine_ls_wR_factor_ref     0.1078
_refine_ls_goodness_of_fit_ref     1.003
_refine_ls_restrained_S_all     1.002
_refine_ls_number_reflns     2543
_refine_ls_number_parameters     178
_refine_ls_number_restraints     5
_refine_ls_hydrogen_treatment     mixed
_refine_ls_weighting_scheme     calc
_refine_ls_weighting_details
         'calc w=1/[\s^2^(Fo^2^)+(0.0426P)^2^+3.7751P] where P=(Fo^2^+2Fc^2^)/3'
_atom_sites_solution_hydrogens     geom
_atom_sites_solution_primary     direct
_atom_sites_solution_secondary     difmap
_refine_ls_shift/su_max     0.000
_refine_ls_shift/su_mean     0.000
_refine_diff_density_max     0.338
_refine_diff_density_min     -0.375
_refine_ls_extinction_method     none
_refine_ls_extinction_coef     ?
loop_
    _atom_type_symbol
    _atom_type_description
    _atom_type_scat_dispersion_real
    _atom_type_scat_dispersion_imag
    _atom_type_scat_source
    'C' 'C' 0.0033 0.0016
                         'International Tables Vol C Tables 4.2.6.8 and 6.1.1.4'
    'H' 'H' 0.0000 0.0000
                         'International Tables Vol C Tables 4.2.6.8 and 6.1.1.4'
    'N' 'N' 0.0061 0.0033
                         'International Tables Vol C Tables 4.2.6.8 and 6.1.1.4'
    'O' 'O' 0.0106 0.0060
                         'International Tables Vol C Tables 4.2.6.8 and 6.1.1.4'
    'S' 'S' 0.1246 0.1234
                         'International Tables Vol C Tables 4.2.6.8 and 6.1.1.4'
_computing_data_collection     'CrystalClear (Rigaku, 2005)'
_computing_cell_refinement     'CrystalClear (Rigaku, 2005)'
_computing_data_reduction     'CrystalClear (Rigaku, 2005)'
_computing_structure_solution     'SHELXS97 (Sheldrick, 2008)'
_computing_structure_refinement     'SHELXL97 (Sheldrick, 2008)'
_computing_molecular_graphics     'SHELXTL/PC (Sheldrick, 2008)'
_computing_publication_material
                          'SHELXTL/PC (Sheldrick, 2008) and PLATON (Spek, 2009)'
loop_
    _atom_site_type_symbol
    _atom_site_label
    _atom_site_fract_x
    _atom_site_fract_y
    _atom_site_fract_z
    _atom_site_U_iso_or_equiv
    _atom_site_adp_type
    _atom_site_calc_flag
    _atom_site_refinement_flags
    _atom_site_occupancy
    _atom_site_disorder_assembly
    _atom_site_disorder_group
    C C1 0.1315(2) 0.73023(13) 0.37688(17) 0.0286(5) Uani d . 1 . .
    C C2 0.0224(2) 0.71605(15) 0.40005(19) 0.0334(5) Uani d . 1 . .
    C C3 -0.0144(2) 0.63524(16) 0.4130(2) 0.0400(6) Uani d . 1 . .
    H H3 -0.0870 0.6259 0.4285 0.048 Uiso calc R 1 . .
    C C4 0.0566(2) 0.56927(14) 0.40305(19) 0.0338(5) Uani d . 1 . .
    H H4 0.0314 0.5153 0.4108 0.041 Uiso calc R 1 . .
    C C5 0.16661(19) 0.58267(13) 0.38137(17) 0.0255(4) Uani d . 1 . .
    C C6 0.20342(19) 0.66230(13) 0.36823(17) 0.0265(4) Uani d . 1 . .
    H H6 0.2765 0.6711 0.3535 0.032 Uiso calc R 1 . .
    C C7 0.1671(2) 0.81562(14) 0.35783(19) 0.0340(5) Uani d . 1 . .
    C C8 0.5460(2) 0.77864(15) 0.2988(2) 0.0463(7) Uani d . 1 . .
    H H8 0.5770 0.8288 0.3315 0.056 Uiso calc R 1 . .
    C C9 0.5925(2) 0.70459(15) 0.3483(2) 0.0379(6) Uani d . 1 . .
    H H9 0.6545 0.7047 0.4142 0.046 Uiso calc R 1 . .
    C C10 0.54644(18) 0.63079(13) 0.29932(17) 0.0258(4) Uani d . 1 . .
    S S1 0.25193(5) 0.49616(3) 0.36307(5) 0.03052(16) Uani d . 1 . .
    O O1 0.37475(17) 0.52318(12) 0.3896(2) 0.0617(6) Uani d . 1 . .
    O O2 0.23442(14) 0.43243(10) 0.43955(14) 0.0367(4) Uani d . 1 . .
    O O3 -0.05305(18) 0.77829(12) 0.40738(17) 0.0513(5) Uani d D 1 . .
    H H3A -0.014(3) 0.8226(13) 0.403(3) 0.077 Uiso d D 1 . .
    O O4 0.2075(2) 0.47241(12) 0.24585(15) 0.0656(7) Uani d . 1 . .
    O O5 0.27040(17) 0.82146(10) 0.33577(16) 0.0444(5) Uani d D 1 . .
    H H5A 0.276(3) 0.8699(10) 0.310(2) 0.067 Uiso d D 1 . .
    O O6 0.10406(17) 0.87634(10) 0.36053(16) 0.0498(5) Uani d . 1 . .
    N N1 0.59386(18) 0.55255(12) 0.35330(17) 0.0326(4) Uani d D 1 . .
    H H1A 0.6474(19) 0.5606(17) 0.4158(14) 0.049 Uiso d D 1 . .
    H H1B 0.620(2) 0.5226(15) 0.3080(19) 0.049 Uiso d D 1 . .
    H H1C 0.5367(18) 0.5255(15) 0.368(2) 0.049 Uiso d D 1 . .
loop_
    _atom_site_aniso_label
    _atom_site_aniso_U_11
    _atom_site_aniso_U_22
    _atom_site_aniso_U_33
    _atom_site_aniso_U_12
    _atom_site_aniso_U_13
    _atom_site_aniso_U_23
    C1 0.0364(12) 0.0250(11) 0.0238(10) 0.0015(9) 0.0075(9) 0.0000(8)
    C2 0.0353(12) 0.0369(13) 0.0288(11) 0.0079(10) 0.0101(10) 0.0001(10)
    C3 0.0319(13) 0.0456(15) 0.0469(14) 0.0002(11) 0.0184(11) 0.0031(12)
    C4 0.0349(12) 0.0316(12) 0.0364(13) -0.0060(10) 0.0121(10) 0.0003(10)
    C5 0.0297(11) 0.0241(10) 0.0233(10) 0.0008(8) 0.0080(9) -0.0009(8)
    C6 0.0278(11) 0.0261(11) 0.0258(11) -0.0005(9) 0.0079(9) -0.0008(8)
    C7 0.0448(14) 0.0277(12) 0.0280(12) 0.0027(10) 0.0073(10) -0.0003(9)
    C8 0.0600(18) 0.0249(12) 0.0618(17) -0.0104(11) 0.0298(13) -0.0116(11)
    C9 0.0422(14) 0.0343(13) 0.0382(13) -0.0092(11) 0.0126(11) -0.0088(10)
    C10 0.0263(11) 0.0235(10) 0.0288(11) -0.0002(8) 0.0094(9) 0.0011(8)
    S1 0.0387(3) 0.0218(3) 0.0332(3) 0.0037(2) 0.0134(2) 0.0026(2)
    O1 0.0403(11) 0.0380(11) 0.1180(19) 0.0047(8) 0.0410(12) 0.0108(11)
    O2 0.0404(9) 0.0279(8) 0.0394(9) -0.0004(7) 0.0070(7) 0.0091(7)
    O3 0.0508(12) 0.0455(11) 0.0653(12) 0.0171(9) 0.0291(10) 0.0021(10)
    O4 0.1183(19) 0.0432(11) 0.0312(10) 0.0353(12) 0.0134(11) -0.0044(8)
    O5 0.0530(11) 0.0263(9) 0.0593(12) -0.0020(8) 0.0246(9) 0.0068(8)
    O6 0.0623(12) 0.0272(9) 0.0616(12) 0.0110(8) 0.0200(10) 0.0001(8)
    N1 0.0339(11) 0.0304(11) 0.0322(11) 0.0019(9) 0.0070(8) 0.0050(9)
_geom_special_details
;
 All esds (except the esd in the dihedral angle between two l.s. planes)
 are estimated using the full covariance matrix.  The cell esds are taken
 into account individually in the estimation of esds in distances, angles
 and torsion angles; correlations between esds in cell parameters are only
 used when they are defined by crystal symmetry.  An approximate (isotropic)
 treatment of cell esds is used for estimating esds involving l.s. planes.
;
loop_
    _geom_bond_atom_site_label_1
    _geom_bond_atom_site_label_2
    _geom_bond_site_symmetry_2
    _geom_bond_distance
    _geom_bond_publ_flag
    C1 C2 . 1.398(3) ?
    C1 C6 . 1.399(3) ?
    C1 C7 . 1.472(3) ?
    C2 O3 . 1.352(3) y
    C2 C3 . 1.391(3) ?
    C3 C4 . 1.372(3) ?
    C3 H3 . 0.9300 ?
    C4 C5 . 1.398(3) ?
    C4 H4 . 0.9300 ?
    C5 C6 . 1.374(3) ?
    C5 S1 . 1.761(2) ?
    C6 H6 . 0.9300 ?
    C7 O6 . 1.228(3) y
    C7 O5 . 1.310(3) y
    C8 C8 2_655 1.378(6) ?
    C8 C9 . 1.380(4) ?
    C8 H8 . 0.9300 ?
    C9 C10 . 1.373(3) ?
    C9 H9 . 0.9300 ?
    C10 C10 2_655 1.391(4) ?
    C10 N1 . 1.460(3) ?
    S1 O2 . 1.4459(16) y
    S1 O1 . 1.447(2) y
    S1 O4 . 1.4495(19) y
    O3 H3A . 0.86(3) ?
    O5 H5A . 0.849(10) ?
    N1 H1A . 0.860(10) ?
    N1 H1B . 0.856(10) ?
    N1 H1C . 0.857(10) ?
loop_
    _geom_angle_atom_site_label_1
    _geom_angle_atom_site_label_2
    _geom_angle_atom_site_label_3
    _geom_angle_site_symmetry_1
    _geom_angle_site_symmetry_3
    _geom_angle
    _geom_angle_publ_flag
    C2 C1 C6 . . 119.2(2) ?
    C2 C1 C7 . . 119.8(2) ?
    C6 C1 C7 . . 121.0(2) ?
    O3 C2 C3 . . 117.2(2) ?
    O3 C2 C1 . . 122.6(2) ?
    C3 C2 C1 . . 120.2(2) ?
    C4 C3 C2 . . 119.9(2) ?
    C4 C3 H3 . . 120.0 ?
    C2 C3 H3 . . 120.0 ?
    C3 C4 C5 . . 120.4(2) ?
    C3 C4 H4 . . 119.8 ?
    C5 C4 H4 . . 119.8 ?
    C6 C5 C4 . . 120.0(2) ?
    C6 C5 S1 . . 121.00(17) ?
    C4 C5 S1 . . 118.93(16) ?
    C5 C6 C1 . . 120.3(2) ?
    C5 C6 H6 . . 119.8 ?
    C1 C6 H6 . . 119.8 ?
    O6 C7 O5 . . 122.7(2) ?
    O6 C7 C1 . . 122.7(2) ?
    O5 C7 C1 . . 114.6(2) ?
    C8 C8 C9 2_655 . 120.33(15) ?
    C8 C8 H8 2_655 . 119.8 ?
    C9 C8 H8 . . 119.8 ?
    C10 C9 C8 . . 119.5(2) ?
    C10 C9 H9 . . 120.3 ?
    C8 C9 H9 . . 120.3 ?
    C9 C10 C10 . 2_655 120.17(14) ?
    C9 C10 N1 . . 119.4(2) ?
    C10 C10 N1 2_655 . 120.45(11) ?
    O2 S1 O1 . . 111.92(12) ?
    O2 S1 O4 . . 112.98(12) ?
    O1 S1 O4 . . 111.50(15) ?
    O2 S1 C5 . . 106.86(10) ?
    O1 S1 C5 . . 107.06(11) ?
    O4 S1 C5 . . 106.05(11) ?
    C2 O3 H3A . . 104(2) ?
    C7 O5 H5A . . 108(2) ?
    C10 N1 H1A . . 111.8(19) ?
    C10 N1 H1B . . 110.2(19) ?
    H1A N1 H1B . . 112(3) ?
    C10 N1 H1C . . 108.4(19) ?
    H1A N1 H1C . . 107(3) ?
    H1B N1 H1C . . 107(3) ?
loop_
    _geom_torsion_atom_site_label_1
    _geom_torsion_atom_site_label_2
    _geom_torsion_atom_site_label_3
    _geom_torsion_atom_site_label_4
    _geom_torsion_site_symmetry_1
    _geom_torsion_site_symmetry_2
    _geom_torsion_site_symmetry_3
    _geom_torsion_site_symmetry_4
    _geom_torsion
    _geom_torsion_publ_flag
    C6 C1 C2 O3 . . . . -178.6(2) ?
    C7 C1 C2 O3 . . . . -0.9(3) ?
    C6 C1 C2 C3 . . . . -0.7(3) ?
    C7 C1 C2 C3 . . . . 177.0(2) ?
    O3 C2 C3 C4 . . . . 178.0(2) ?
    C1 C2 C3 C4 . . . . 0.0(4) ?
    C2 C3 C4 C5 . . . . 0.9(4) ?
    C3 C4 C5 C6 . . . . -1.0(3) ?
    C3 C4 C5 S1 . . . . -177.25(19) ?
    C4 C5 C6 C1 . . . . 0.2(3) ?
    S1 C5 C6 C1 . . . . 176.44(16) ?
    C2 C1 C6 C5 . . . . 0.6(3) ?
    C7 C1 C6 C5 . . . . -177.1(2) ?
    C2 C1 C7 O6 . . . . -0.5(3) ?
    C6 C1 C7 O6 . . . . 177.2(2) ?
    C2 C1 C7 O5 . . . . -179.4(2) ?
    C6 C1 C7 O5 . . . . -1.7(3) ?
    C8 C8 C9 C10 2_655 . . . 0.1(5) ?
    C8 C9 C10 C10 . . . 2_655 -0.1(4) ?
    C8 C9 C10 N1 . . . . -178.5(2) ?
    C6 C5 S1 O2 . . . . 147.63(18) ?
    C4 C5 S1 O2 . . . . -36.1(2) ?
    C6 C5 S1 O1 . . . . 27.6(2) ?
    C4 C5 S1 O1 . . . . -156.21(19) ?
    C6 C5 S1 O4 . . . . -91.6(2) ?
    C4 C5 S1 O4 . . . . 84.6(2) ?
loop_
    _geom_hbond_atom_site_label_D
    _geom_hbond_atom_site_label_H
    _geom_hbond_atom_site_label_A
    _geom_hbond_site_symmetry_A
    _geom_hbond_distance_DH
    _geom_hbond_distance_HA
    _geom_hbond_distance_DA
    _geom_hbond_angle_DHA
    N1 H1B O1 2_655 0.856(10) 2.46(2) 3.157(3) 139(2)
    N1 H1B O4 2_655 0.856(10) 2.424(18) 3.176(3) 147(2)
    N1 H1A O2 5_666 0.860(10) 1.939(11) 2.795(3) 174(3)
    N1 H1B O6 3_545 0.856(10) 2.46(3) 2.836(3) 107(2)
    N1 H1C O1 . 0.857(10) 1.979(17) 2.755(3) 150(3)
    O3 H3A O6 . 0.86(3) 1.82(2) 2.600(3) 151(3)
    O5 H5A O4 4 0.849(10) 1.819(10) 2.668(2) 178(3)
data_global
_journal_date_recd_electronic     2009-10-04
_journal_date_accepted     2009-11-18
_journal_name_full     'Acta Crystallographica, Section E'
_journal_year     2009
_journal_volume     65
_journal_issue     12
_journal_page_first     o3173
_journal_page_last     o3173
_journal_paper_category     QO
_journal_coeditor_code     NG2658
_publ_contact_author_name     'Dr Yun-Sheng Ma'
_publ_contact_author_address
;
Department of Chemistry & Materials Engineering
Jiangsu Laboratory of Advanced Functional Materials,
Changshu Institute of Technology
Changshu, 215500, Jiangsu
P.R.China
;
_publ_contact_author_email     myschem@hotmail.com
_publ_contact_author_fax     ?
_publ_contact_author_phone     ?
_publ_section_title
;
<i>o</i>-Phenylenediammonium bis(3-carboxy-4-hydroxybenzenesulfonate)
;
loop_
    _publ_author_name
    _publ_author_address
    'Ma, Yun-Sheng'
;
Department of Chemistry & Materials Engineering
Jiangsu Laboratory of Advanced Functional Materials
Changshu Institute of Technology
Changshu, 215500 Jiangsu
People's Republic of China
;
    'Yang, Wei-Wei'
;
Department of Chemistry & Materials Engineering
Jiangsu Laboratory of Advanced Functional Materials
Changshu Institute of Technology
Changshu, 215500 Jiangsu
People's Republic of China
;
