# Supplementary material for: o-Phenyl­enediammonium bis­(3-carb­oxy-4-hydroxy­benzene­sulfonate)
Source: Acta Crystallogr Sect E Struct Rep Online. 2009 Nov 21;65(Pt 12):o3173. doi: 10.1107/S1600536809049071 (PMC2971768; doi:10.1107/S1600536809049071)
Supplement: Supplementary file 2 [file e-65-o3173-Isup2.hkl]

# 
# h,k,l, Fc-squared, Fo-squared, sigma(Fo-squared) and status flag 
# 
data_I
_shelx_title ' 123 in C2/c' 
_shelx_refln_list_code          4 
_shelx_F_calc_maximum      407.64 
_exptl_crystal_F_000      1128.00 
_reflns_d_resolution_high  0.7701 
 
loop_ 
 _symmetry_equiv_pos_as_xyz 
 'x, y, z' 
 '-x, y, -z+1/2' 
 'x+1/2, y+1/2, z' 
 '-x+1/2, y+1/2, -z+1/2' 
 '-x, -y, -z' 
 'x, -y, z-1/2' 
 '-x+1/2, -y+1/2, -z' 
 'x+1/2, -y+1/2, z-1/2' 
 
_cell_length_a    11.6673 
_cell_length_b    16.0808 
_cell_length_c    12.3555 
_cell_angle_alpha  90.000 
_cell_angle_beta  105.898 
_cell_angle_gamma  90.000 
 
_shelx_F_squared_multiplier     1.000 
 
loop_ 
 _refln_index_h 
 _refln_index_k 
 _refln_index_l 
 _refln_F_squared_calc 
 _refln_F_squared_meas 
 _refln_F_squared_sigma 
 _refln_observed_status 
   2   0   0     4682.58     5142.52     98.44 o 
   4   0   0     9959.68     9618.05    101.02 o 
   6   0   0    13799.21    13202.92    237.81 o 
   8   0   0     2697.17     2723.39     58.55 o 
  10   0   0     1862.94     1789.79     86.59 o 
  12   0   0      143.61      195.51     42.98 o 
  14   0   0      483.20      557.65     70.77 o 
   3   1   0      106.55       69.26      5.90 o 
   5   1   0    23236.09    25000.05    205.10 o 
   7   1   0      957.49     1030.14     20.62 o 
   9   1   0       85.86       68.63     10.75 o 
  11   1   0       31.66       31.22     20.73 o 
  13   1   0      127.73      173.35     32.51 o 
   2   2   0    45810.90    43422.16    245.11 o 
   4   2   0     1458.33     1412.02     17.96 o 
   6   2   0     6299.41     6383.64     66.14 o 
   8   2   0     4175.22     4024.53     56.51 o 
  10   2   0      590.94      623.15     30.72 o 
  12   2   0      857.18      917.63     47.91 o 
  14   2   0      270.84      368.25     41.66 o 
   1   3   0      190.49      170.55      7.86 o 
   3   3   0        0.10        0.87      3.49 o 
   5   3   0      478.54      476.97     12.05 o 
   7   3   0      434.21      565.07     17.20 o 
   9   3   0     2037.31     1921.37     37.56 o 
  11   3   0       58.09       34.26     16.06 o 
  13   3   0        4.02        8.17     20.89 o 
   0   4   0    21643.54    20731.24    162.85 o 
   2   4   0     5539.79     5623.67     41.65 o 
   4   4   0     1361.21     1175.61     17.31 o 
   6   4   0     3919.92     3952.71     48.67 o 
   8   4   0     2612.63     2562.41     41.38 o 
  10   4   0     1788.21     1838.70     41.46 o 
  12   4   0      156.81      210.63     28.16 o 
  14   4   0      112.14      137.35     33.06 o 
   1   5   0      797.03      774.23     11.49 o 
   3   5   0     1127.38     1218.42     16.66 o 
   5   5   0      365.95      413.30     14.19 o 
   7   5   0      157.53      182.22     18.29 o 
   9   5   0      438.48      471.66     19.99 o 
  11   5   0       41.98       84.35     19.15 o 
  13   5   0      155.02      187.08     32.00 o 
   0   6   0     9489.65     8951.44    101.31 o 
   2   6   0    21476.17    20661.58    144.80 o 
   4   6   0     8386.38     8815.42     80.27 o 
   6   6   0     1464.80     1465.31     43.13 o 
   8   6   0     2653.52     2477.91     43.81 o 
  10   6   0       21.08       28.58     16.03 o 
  12   6   0      155.85      144.56     26.17 o 
   1   7   0     1946.40     2285.14     27.47 o 
   3   7   0      208.80      237.59      9.39 o 
   5   7   0        2.71       19.82      6.82 o 
   7   7   0      143.23      186.33     18.24 o 
   9   7   0       63.15       76.85     13.63 o 
  11   7   0     1065.79      923.86     38.44 o 
  13   7   0        1.94       -2.01     23.16 o 
   0   8   0      333.01      282.39     14.82 o 
   2   8   0      320.62      522.29     12.93 o 
   4   8   0      670.65      688.11     16.96 o 
   6   8   0      953.23      912.69     21.79 o 
   8   8   0     2334.68     2399.52     46.04 o 
  10   8   0      625.05      611.02     26.33 o 
  12   8   0        0.14      -28.92     31.02 o 
   1   9   0      190.59      158.43      9.41 o 
   3   9   0      605.45      595.32     15.35 o 
   5   9   0      118.86      119.36     10.69 o 
   7   9   0     2365.30     2191.25     41.02 o 
   9   9   0       38.57       50.48     13.55 o 
  11   9   0      274.62      250.61     31.43 o 
  13   9   0       12.62       45.59     37.33 o 
   0  10   0     2125.30     2027.17     45.00 o 
   2  10   0     2557.12     2426.38     37.38 o 
   4  10   0     1891.69     1872.95     32.83 o 
   6  10   0      586.99      597.50     20.01 o 
   8  10   0     1406.98     1278.51     32.65 o 
  10  10   0     1015.16      924.13     45.33 o 
  12  10   0      473.92      462.56     59.37 o 
   1  11   0      133.34      135.83     15.44 o 
   3  11   0        7.58       10.93     12.61 o 
   5  11   0      730.82      805.80     28.27 o 
   7  11   0     1249.45     1134.19     37.69 o 
   9  11   0       39.42       67.38     37.49 o 
  11  11   0        3.94       18.36     22.64 o 
   0  12   0       67.22       92.61     16.45 o 
   2  12   0    15199.00    14746.27    162.26 o 
   4  12   0     3690.16     3624.62     58.08 o 
   6  12   0      540.01      587.70     28.62 o 
   8  12   0      557.70      617.40     33.73 o 
  10  12   0      988.63      849.91     47.75 o 
   1  13   0     2672.97     2617.43     47.48 o 
   3  13   0      517.06      463.66     19.38 o 
   5  13   0      214.29      219.67     20.15 o 
   7  13   0       70.33       46.12     17.84 o 
   9  13   0        9.80       15.09     17.32 o 
  11  13   0        0.71      -19.87     34.67 o 
   0  14   0     5081.19     4607.61    104.16 o 
   2  14   0       73.79      103.59     14.39 o 
   4  14   0     3362.13     3229.73     70.33 o 
   6  14   0     1322.45     1299.04     44.29 o 
   8  14   0      332.90      329.97     42.67 o 
  10  14   0     1009.20      900.23     69.12 o 
   1  15   0      224.24      236.14     18.00 o 
   3  15   0      529.62      491.31     28.90 o 
   5  15   0        7.73       12.46     14.67 o 
   7  15   0      145.88      147.20     29.02 o 
   9  15   0       17.64       95.86     34.77 o 
   0  16   0     1611.86     1574.80    108.16 o 
   2  16   0     1731.39     1691.34     50.17 o 
   4  16   0      906.90      910.28     39.03 o 
   6  16   0     1948.78     1752.05     56.41 o 
   8  16   0      742.22      711.52     48.31 o 
   1  17   0       31.16       67.79     18.86 o 
   3  17   0        9.88       27.35     17.45 o 
   5  17   0      105.39       80.62     29.45 o 
   7  17   0        7.76       -6.41     33.93 o 
   0  18   0     1200.82     1186.11     75.30 o 
   2  18   0      387.74      385.71     35.02 o 
   4  18   0      929.96      910.59     54.29 o 
   6  18   0     1271.93     1344.33     66.32 o 
   1  19   0        0.12       -7.91     18.23 o 
   3  19   0       50.51       32.63     34.39 o 
   5  19   0        0.37       72.27     99.67 o 
   0  20   0      523.67      519.20    107.11 o 
   2  20   0      407.10      399.76     71.63 o 
   4  20   0      183.55      209.94     56.15 o 
 -13   1   1       27.12        8.01     19.98 o 
 -11   1   1      352.86      387.08     32.38 o 
  -9   1   1       30.67       44.78     15.99 o 
  -7   1   1     1644.27     1874.31     28.99 o 
  -5   1   1     2640.06     2890.27     28.34 o 
  -3   1   1     5453.24     5223.72     39.45 o 
   1   1   1     1125.92      933.04     20.62 o 
   3   1   1      390.24      297.45      7.44 o 
   5   1   1     4916.94     5249.45     53.63 o 
   7   1   1     1490.35     1610.33     28.28 o 
   9   1   1      102.96       94.62     12.84 o 
  11   1   1        0.60       -1.47     13.98 o 
  13   1   1        0.38       31.43     50.30 o 
 -14   2   1       44.97       47.44     28.18 o 
 -12   2   1      141.66      183.10     27.29 o 
 -10   2   1       75.86      106.13     27.47 o 
  -8   2   1       96.65      101.23      8.49 o 
  -6   2   1     4048.00     4494.50     45.71 o 
  -4   2   1      141.50      173.05      7.47 o 
  -2   2   1    18772.32    17703.01    100.11 o 
   0   2   1     1043.58      868.90     10.82 o 
   2   2   1     4297.58     4380.54     37.48 o 
   4   2   1      831.46      781.98     13.44 o 
   6   2   1       29.20       62.42      9.64 o 
   8   2   1      561.38      592.99     20.68 o 
  10   2   1      246.88      271.46     17.42 o 
  12   2   1       10.51       21.45     19.15 o 
  14   2   1       58.53      107.61     32.33 o 
 -13   3   1       41.04       79.45     34.74 o 
 -11   3   1        3.50        8.32     18.68 o 
  -9   3   1      976.16      845.07     25.73 o 
  -7   3   1      699.69      666.46     25.17 o 
  -5   3   1      459.71      503.30     10.97 o 
  -3   3   1    12124.04    13227.19     88.02 o 
  -1   3   1     1334.36     1265.65     14.91 o 
   1   3   1        1.84       11.58      1.89 o 
   3   3   1     4510.83     4866.09     41.00 o 
   5   3   1       38.28       45.05      6.97 o 
   7   3   1      665.40      735.80     20.66 o 
   9   3   1      162.43      189.16     16.18 o 
  11   3   1      421.53      381.32     35.45 o 
  13   3   1      150.29      174.12     31.14 o 
 -14   4   1        1.94        3.00     22.55 o 
 -12   4   1       88.98       90.22     23.68 o 
 -10   4   1     3075.96     2984.12     68.45 o 
  -8   4   1      119.95       89.01     10.26 o 
  -6   4   1      667.69      652.81     15.62 o 
  -4   4   1      373.17      381.38     10.20 o 
  -2   4   1     1005.88      885.84     12.48 o 
   0   4   1     4907.95     4225.22     29.42 o 
   2   4   1     2361.41     2580.79     24.04 o 
   4   4   1     1771.37     1818.85     25.73 o 
   6   4   1      182.35      179.63     10.26 o 
   8   4   1     1346.25     1384.38     30.60 o 
  10   4   1      278.20      278.04     19.12 o 
  12   4   1        5.56      -11.43     19.68 o 
  14   4   1       24.78      -25.00     45.75 o 
 -13   5   1       18.03       -3.73     18.96 o 
 -11   5   1      156.05      128.98     22.94 o 
  -9   5   1       70.58       38.11      9.65 o 
  -7   5   1     1539.67     1469.17     27.31 o 
  -5   5   1     1494.06     1743.40     25.81 o 
  -3   5   1    12778.29    13363.81    102.10 o 
  -1   5   1    12852.28    12494.20    114.77 o 
   1   5   1     1097.21     1043.65     11.52 o 
   3   5   1       16.02       31.28      6.33 o 
   5   5   1     2269.71     2390.72     32.29 o 
   7   5   1      561.80      583.55     18.42 o 
   9   5   1     2052.78     1884.41     40.34 o 
  11   5   1      683.72      679.59     33.47 o 
  13   5   1        8.19       35.32     29.27 o 
 -14   6   1       88.94      102.60     36.62 o 
 -12   6   1      317.44      334.64     32.55 o 
 -10   6   1     1003.17     1061.06     37.27 o 
  -8   6   1      860.17      746.20     22.58 o 
  -6   6   1       99.39      107.72      9.95 o 
  -4   6   1     1809.02     1865.41     26.04 o 
  -2   6   1    11735.79    12046.12     95.90 o 
   0   6   1      384.49      471.59      9.73 o 
   2   6   1      520.01      605.08     14.22 o 
   4   6   1    29321.38    30201.85    223.04 o 
   6   6   1      712.21      732.30     19.63 o 
   8   6   1      612.75      568.98     21.37 o 
  10   6   1      676.98      756.97     29.38 o 
  12   6   1       31.62       66.17     22.85 o 
 -13   7   1      218.40      223.97     44.73 o 
 -11   7   1       31.47       73.87     18.17 o 
  -9   7   1     1131.70     1083.74     29.99 o 
  -7   7   1      848.84      824.88     23.05 o 
  -5   7   1     1042.14     1089.12     21.99 o 
  -3   7   1     1193.10     1272.78     21.02 o 
  -1   7   1     2186.33     2396.67     36.37 o 
   1   7   1     5372.10     5483.06     48.79 o 
   3   7   1     4571.18     5165.91     49.05 o 
   5   7   1      331.77      351.36     12.37 o 
   7   7   1      125.87      158.29     13.42 o 
   9   7   1      811.56      774.00     26.37 o 
  11   7   1        5.20       68.00     46.29 o 
  13   7   1       19.37       28.13     34.67 o 
 -12   8   1      324.87      369.81     36.07 o 
 -10   8   1       13.81       39.27     21.60 o 
  -8   8   1     1425.96     1567.66     35.03 o 
  -6   8   1       41.89      102.12     12.89 o 
  -4   8   1     1686.21     1619.81     27.85 o 
  -2   8   1       45.14        8.79      5.40 o 
   0   8   1       95.13      110.36      7.51 o 
   2   8   1    11760.76    11917.97    163.52 o 
   4   8   1      200.76      264.98     19.40 o 
   6   8   1      199.47      170.80     12.19 o 
   8   8   1      208.19      156.24     15.05 o 
  10   8   1       57.47      127.75     25.70 o 
  12   8   1      178.79      237.71     40.39 o 
 -13   9   1        8.21       41.49     33.00 o 
 -11   9   1      455.76      421.00     30.15 o 
  -9   9   1      483.95      432.56     21.62 o 
  -7   9   1     1720.00     1661.69     36.14 o 
  -5   9   1     1353.40     1508.24     29.85 o 
  -3   9   1     1133.70     1127.78     23.40 o 
  -1   9   1      269.53      293.00     11.41 o 
   1   9   1      707.85      798.98     16.20 o 
   3   9   1       51.29       63.59     10.31 o 
   5   9   1       12.62       11.16      7.46 o 
   7   9   1      735.76      687.14     22.92 o 
   9   9   1      829.10      775.93     41.87 o 
  11   9   1       22.18        3.35     28.13 o 
 -12  10   1      102.73      152.01     35.67 o 
 -10  10   1        9.69       -2.39     16.79 o 
  -8  10   1     1215.77     1050.99     30.88 o 
  -6  10   1      878.65      967.20     26.30 o 
  -4  10   1       16.75       28.21     11.50 o 
  -2  10   1      252.81      251.19     21.07 o 
   0  10   1       67.75       59.15      8.56 o 
   2  10   1      685.01      681.77     19.57 o 
   4  10   1       53.06       45.67      7.16 o 
   6  10   1        1.45        8.37     13.67 o 
   8  10   1      154.08      141.30     19.17 o 
  10  10   1       28.78       43.36     39.57 o 
  12  10   1        0.87       -6.86     30.70 o 
 -11  11   1      207.44      242.70     39.30 o 
  -9  11   1      198.80      187.28     28.70 o 
  -7  11   1      136.48      125.69     14.88 o 
  -5  11   1      644.06      654.15     29.38 o 
  -3  11   1      485.68      476.59     22.62 o 
  -1  11   1      213.41      208.71     19.89 o 
   1  11   1      553.09      567.39     16.76 o 
   3  11   1      321.21      281.82     21.97 o 
   5  11   1       14.40       22.55     12.37 o 
   7  11   1      931.55      918.09     35.45 o 
   9  11   1        2.37       52.53     28.46 o 
  11  11   1        6.84       -4.52     23.33 o 
 -12  12   1       11.38       -5.29     49.09 o 
 -10  12   1       28.94       19.05     38.35 o 
  -8  12   1      337.35      333.42     28.88 o 
  -6  12   1      265.68      312.21     18.11 o 
  -4  12   1     1185.11     1153.73     29.43 o 
  -2  12   1       69.18       93.98     11.45 o 
   0  12   1     2404.06     2248.75     40.45 o 
   2  12   1     5053.11     4992.74     81.33 o 
   4  12   1        4.94        5.01     13.29 o 
   6  12   1       85.99      104.48     32.68 o 
   8  12   1       26.51       21.11     16.89 o 
  10  12   1        2.34        2.94     23.01 o 
 -11  13   1      140.65      188.66     47.65 o 
  -9  13   1      326.93      357.85     31.76 o 
  -7  13   1        1.88       -3.08     12.49 o 
  -5  13   1       57.77       78.93     14.75 o 
  -3  13   1       36.51       42.26     12.42 o 
  -1  13   1     1212.37     1199.82     42.25 o 
   1  13   1      927.08      816.65     25.53 o 
   3  13   1       18.29       43.31     15.64 o 
   5  13   1       55.34       75.62     37.02 o 
   7  13   1       66.72       70.73     17.78 o 
   9  13   1      220.85      220.43     33.79 o 
  11  13   1        3.58        2.43     29.64 o 
 -10  14   1       84.77      136.68     41.95 o 
  -8  14   1      119.95      183.53     25.05 o 
  -6  14   1     1349.83     1416.49     55.16 o 
  -4  14   1     2047.59     1936.03     52.01 o 
  -2  14   1        3.88        4.58     12.70 o 
   0  14   1       83.28       93.90     13.07 o 
   2  14   1      561.38      507.97     62.25 o 
   4  14   1      257.16      287.31     25.09 o 
   6  14   1      411.01      398.72     27.49 o 
   8  14   1        4.31       -6.77     20.15 o 
  10  14   1       39.37        7.73     26.77 o 
  -9  15   1       23.47       91.99     37.11 o 
  -7  15   1       16.15       12.11     16.44 o 
  -5  15   1       88.51      158.12     22.39 o 
  -3  15   1      370.18      392.74     28.05 o 
  -1  15   1       65.51       78.83     13.48 o 
   1  15   1       97.01      116.83     17.01 o 
   3  15   1       72.02       96.73     18.05 o 
   5  15   1      643.82      636.89     61.80 o 
   7  15   1      132.84       95.63     34.36 o 
   9  15   1        4.16       79.43     56.67 o 
  -8  16   1        0.57       57.25     40.36 o 
  -6  16   1      210.71      210.54     26.04 o 
  -4  16   1       33.98       28.49     17.43 o 
  -2  16   1      218.59      177.30     26.39 o 
   0  16   1       85.62       65.72     16.26 o 
   2  16   1      610.03      613.35     32.01 o 
   4  16   1      174.10      201.04     23.16 o 
   6  16   1       90.47      127.42     28.96 o 
   8  16   1      446.84      426.35     66.14 o 
  -7  17   1      191.26      271.26     53.25 o 
  -5  17   1      401.73      457.00     34.39 o 
  -3  17   1      851.47      719.23     46.33 o 
  -1  17   1       22.52       26.81     19.54 o 
   1  17   1      125.48      193.49     38.52 o 
   3  17   1      641.43      666.62     35.09 o 
   5  17   1       11.41       39.16     38.36 o 
   7  17   1       12.84        1.87     24.80 o 
  -6  18   1      440.32      379.27     41.32 o 
  -4  18   1       64.27       61.12     27.67 o 
  -2  18   1      346.81      350.39     31.91 o 
   0  18   1      609.44      571.60     43.28 o 
   2  18   1     1198.95     1271.70     58.75 o 
   4  18   1      253.05      243.91     35.41 o 
   6  18   1      343.18      391.62     44.74 o 
  -5  19   1      404.14      446.98     57.85 o 
  -3  19   1      197.79      221.75     33.09 o 
  -1  19   1        1.64       19.90     22.71 o 
   1  19   1      115.60       93.23     55.52 o 
   3  19   1      413.54      476.13     53.35 o 
   5  19   1        5.21      -30.07     35.83 o 
  -4  20   1       10.96      -31.16     32.67 o 
  -2  20   1        5.20      -10.13     38.39 o 
   0  20   1       37.68      121.79     56.15 o 
   2  20   1        0.71      -10.27     31.69 o 
 -14   0   2        1.51       66.95     53.56 o 
 -12   0   2      141.87      145.38     46.12 o 
 -10   0   2      799.03      923.87     61.01 o 
  -8   0   2      303.00      278.03     16.09 o 
  -6   0   2      764.88      638.30     39.60 o 
  -4   0   2      879.45      818.76     43.89 o 
  -2   0   2    31324.61    29817.11    427.31 o 
   0   0   2     9041.01     8647.76    129.27 o 
   2   0   2    62574.86    59261.52    433.45 o 
   4   0   2      456.81      509.71     16.71 o 
   6   0   2      377.64      450.62     19.92 o 
   8   0   2      164.23      196.83     27.46 o 
  10   0   2      320.47      305.31     33.74 o 
  12   0   2      171.62       81.14     41.66 o 
 -13   1   2        1.22      -10.04     20.65 o 
 -11   1   2     1160.19     1293.42     50.59 o 
  -9   1   2     4292.10     4515.64     92.18 o 
  -7   1   2      909.99      728.52     29.89 o 
  -5   1   2     7218.20     7042.48     63.28 o 
  -3   1   2    37494.70    34880.10    208.17 o 
  -1   1   2    10709.92    11026.49     92.81 o 
   1   1   2    33897.32    32879.31    216.20 o 
   3   1   2     7680.43     7058.01     56.43 o 
   5   1   2     1435.07     1272.98     20.81 o 
   7   1   2      766.78      759.03     20.65 o 
   9   1   2     2288.76     2322.55     50.34 o 
  11   1   2     1148.01     1064.91     34.71 o 
  13   1   2       25.97       14.23     23.37 o 
 -14   2   2       15.77       29.61     26.41 o 
 -12   2   2       58.39       21.40     25.07 o 
 -10   2   2      343.42      326.88     35.31 o 
  -8   2   2      291.44      293.91     16.41 o 
  -6   2   2     5345.09     6155.16     52.27 o 
  -4   2   2     2130.62     1867.46     27.99 o 
  -2   2   2     5067.07     5594.74     36.73 o 
   0   2   2        3.43        7.64      1.13 o 
   2   2   2      962.80     1149.21     13.16 o 
   4   2   2      717.24      677.09     13.84 o 
   6   2   2     1294.85     1413.98     26.02 o 
   8   2   2      151.89      215.05     15.51 o 
  10   2   2      534.37      460.06     21.73 o 
  12   2   2      109.21      221.86     49.66 o 
 -13   3   2      521.83      586.54     42.57 o 
 -11   3   2      830.98      904.32     45.47 o 
  -9   3   2     3369.84     3359.15     59.93 o 
  -7   3   2     6663.71     7067.52     86.71 o 
  -5   3   2     3815.89     3853.71     45.89 o 
  -3   3   2     7147.41     6298.84     50.10 o 
  -1   3   2    46806.51    45973.42    250.75 o 
   1   3   2    22623.56    19923.96    154.41 o 
   3   3   2     3110.09     2727.05     28.00 o 
   5   3   2     1562.95     1530.68     25.06 o 
   7   3   2     6348.12     6647.04     84.34 o 
   9   3   2     2253.36     2173.11     44.76 o 
  11   3   2     1250.84     1188.10     41.78 o 
  13   3   2      685.67      649.39     46.48 o 
 -14   4   2      179.34      219.79     37.75 o 
 -12   4   2      492.10      517.79     39.04 o 
 -10   4   2      121.94      145.31     17.33 o 
  -8   4   2      784.24      660.42     24.10 o 
  -6   4   2        6.31        4.65      5.15 o 
  -4   4   2     1117.83     1113.66     17.72 o 
  -2   4   2    12199.10    13602.73     98.34 o 
   0   4   2      833.34      886.08     14.64 o 
   2   4   2      249.68      267.53      5.99 o 
   4   4   2      303.57      298.72     10.22 o 
   6   4   2       14.29       12.84      7.57 o 
   8   4   2       15.21       15.15      9.92 o 
  10   4   2        3.86        4.53     10.46 o 
  12   4   2        0.78       25.84     21.25 o 
 -13   5   2       12.44       23.14     23.34 o 
 -11   5   2      140.21      190.60     25.51 o 
  -9   5   2     3559.51     3690.23     68.42 o 
  -7   5   2     5168.26     4955.47     78.84 o 
  -5   5   2    10176.55    10457.28     95.86 o 
  -3   5   2      702.70      937.92     15.46 o 
  -1   5   2    15116.43    15236.47    124.97 o 
   1   5   2      106.21       82.41      9.45 o 
   3   5   2      228.75      282.59     16.40 o 
   5   5   2     2287.34     2192.75     31.15 o 
   7   5   2      327.11      312.67     15.54 o 
   9   5   2     2470.40     2425.95     51.22 o 
  11   5   2      300.01      254.95     24.17 o 
  13   5   2       45.00       32.67     38.60 o 
 -14   6   2      147.84      146.33     36.83 o 
 -12   6   2      309.11      307.07     34.32 o 
 -10   6   2     1690.71     1579.91     44.28 o 
  -8   6   2       96.46      112.60     13.15 o 
  -6   6   2      467.31      460.51     15.03 o 
  -4   6   2     2658.74     2728.08     35.12 o 
  -2   6   2    17842.59    19276.82    146.26 o 
   0   6   2     7439.38     7724.38     65.31 o 
   2   6   2       57.43       40.35      7.72 o 
   4   6   2     1494.06     1472.72     27.75 o 
   6   6   2     1031.73     1130.47     24.61 o 
   8   6   2       21.55       44.23     12.48 o 
  10   6   2       79.20      110.28     15.70 o 
  12   6   2       78.90       29.09     27.38 o 
 -13   7   2      683.90      697.88     53.17 o 
 -11   7   2      161.12      188.14     25.92 o 
  -9   7   2      282.83      301.20     26.85 o 
  -7   7   2     9230.59     9289.02    105.23 o 
  -5   7   2       43.61       78.26      9.20 o 
  -3   7   2    20439.09    21669.47    180.66 o 
  -1   7   2        1.55       30.76      5.35 o 
   1   7   2     3359.95     3305.64     40.66 o 
   3   7   2     3498.82     3484.68     46.48 o 
   5   7   2       29.81       35.74      6.53 o 
   7   7   2     4245.43     4097.03     61.75 o 
   9   7   2      350.25      411.23     21.37 o 
  11   7   2      332.08      324.12     32.25 o 
  13   7   2       56.05       38.68     83.31 o 
 -12   8   2       18.99      -10.43     20.18 o 
 -10   8   2       51.04       50.95     17.64 o 
  -8   8   2        0.25       25.28     12.97 o 
  -6   8   2     1120.20     1098.56     26.14 o 
  -4   8   2     1151.25     1293.46     25.62 o 
  -2   8   2     3307.88     3410.35     41.69 o 
   0   8   2     1035.18     1081.10     17.03 o 
   2   8   2      615.39      788.68     18.99 o 
   4   8   2      312.38      267.58     13.75 o 
   6   8   2       51.83       51.68      9.23 o 
   8   8   2        5.42       32.98     15.34 o 
  10   8   2      691.31      665.52     31.75 o 
  12   8   2        7.06        1.73     45.37 o 
 -13   9   2      436.17      452.29     70.12 o 
 -11   9   2      958.63      924.97     47.19 o 
  -9   9   2     2184.69     2208.40     49.58 o 
  -7   9   2     1683.99     1658.78     35.32 o 
  -5   9   2     2402.50     2532.48     42.31 o 
  -3   9   2      428.78      376.77     16.63 o 
  -1   9   2     6517.59     6393.53     68.87 o 
   1   9   2     3605.35     3528.05     61.81 o 
   3   9   2     1028.87      946.08     24.91 o 
   5   9   2     2079.70     2048.08     40.31 o 
   7   9   2      374.32      318.66     24.87 o 
   9   9   2     2262.94     2107.38     56.22 o 
  11   9   2      246.89      254.44     38.76 o 
 -12  10   2      288.18      365.31     44.34 o 
 -10  10   2      190.45      206.66     46.40 o 
  -8  10   2     1344.05     1241.79     33.55 o 
  -6  10   2      764.39      823.18     23.87 o 
  -4  10   2      244.78      242.62     16.88 o 
  -2  10   2      734.90      789.45     20.39 o 
   0  10   2      257.97      208.97     11.24 o 
   2  10   2       72.34       80.56     11.12 o 
   4  10   2      284.49      291.62     20.08 o 
   6  10   2        1.63       -1.84     10.90 o 
   8  10   2       74.51       88.32     18.05 o 
  10  10   2        7.67       19.64     18.85 o 
  12  10   2       16.72       -4.59     31.51 o 
 -11  11   2      315.67      340.93     42.68 o 
  -9  11   2      470.93      520.59     26.07 o 
  -7  11   2     1744.14     1832.97     42.00 o 
  -5  11   2     1187.90     1088.21     28.83 o 
  -3  11   2      471.91      454.22     17.83 o 
  -1  11   2     1814.74     1800.01     32.30 o 
   1  11   2     1125.28     1132.60     28.53 o 
   3  11   2     1579.88     1480.73     36.85 o 
   5  11   2     1204.06     1133.42     33.84 o 
   7  11   2     1158.11     1116.34     38.28 o 
   9  11   2        1.75       49.22     22.13 o 
  11  11   2      170.93      254.86     61.47 o 
 -12  12   2        9.13       49.25     33.24 o 
 -10  12   2       69.00       83.11     39.08 o 
  -8  12   2     1551.70     1511.04     46.79 o 
  -6  12   2      186.45      162.88     16.16 o 
  -4  12   2      466.37      425.84     20.75 o 
  -2  12   2      645.43      671.66     21.88 o 
   0  12   2      212.47      203.60     13.31 o 
   2  12   2        2.12       22.43     13.85 o 
   4  12   2     1729.58     1740.13     53.31 o 
   6  12   2       88.55      110.52     19.83 o 
   8  12   2       46.86       25.80     19.78 o 
  10  12   2       63.44       58.23     39.57 o 
 -11  13   2      394.06      351.81     71.70 o 
  -9  13   2      289.88      384.94     36.76 o 
  -7  13   2      511.41      597.12     27.08 o 
  -5  13   2     1141.65     1254.69     35.29 o 
  -3  13   2       10.49        7.25      9.62 o 
  -1  13   2    13542.02    13344.14    156.77 o 
   1  13   2    10006.28     9792.02    140.47 o 
   3  13   2      737.37      699.75     26.46 o 
   5  13   2     3034.95     2864.75     64.32 o 
   7  13   2      533.77      518.68     44.23 o 
   9  13   2      774.22      614.39     44.03 o 
 -10  14   2        4.14      -10.95     23.33 o 
  -8  14   2       23.40       16.91     16.74 o 
  -6  14   2       31.17       60.77     22.33 o 
  -4  14   2        2.12        9.90     15.82 o 
  -2  14   2     1042.93     1050.63     31.92 o 
   0  14   2      386.13      357.85     23.02 o 
   2  14   2        0.61      -11.45     12.09 o 
   4  14   2      336.22      373.31     30.19 o 
   6  14   2      147.70      172.29     32.13 o 
   8  14   2        7.32        2.29     18.10 o 
  10  14   2       56.35       40.54     32.83 o 
  -9  15   2      603.73      541.09     44.37 o 
  -7  15   2      100.87      132.04     24.81 o 
  -5  15   2     1108.75     1050.19     41.47 o 
  -3  15   2     4862.17     4613.13     81.58 o 
  -1  15   2       23.50       39.23     16.01 o 
   1  15   2     1884.19     1794.34     48.81 o 
   3  15   2     4486.50     4205.28     88.45 o 
   5  15   2     2014.17     2171.69     75.57 o 
   7  15   2     1178.12     1103.38     59.97 o 
   9  15   2      470.42      364.70     54.50 o 
  -8  16   2        7.05       89.37     52.57 o 
  -6  16   2      279.41      273.98     27.88 o 
  -4  16   2      216.81      221.03     23.92 o 
  -2  16   2      548.81      567.71     29.75 o 
   0  16   2        0.14       33.87     15.66 o 
   2  16   2      149.31      158.42     21.08 o 
   4  16   2      407.34      356.74     37.96 o 
   6  16   2      104.17      118.48     29.57 o 
   8  16   2       20.68       32.51     27.30 o 
  -7  17   2      372.63      392.16     51.53 o 
  -5  17   2      925.10      879.62     42.54 o 
  -3  17   2      455.72      503.15     48.62 o 
  -1  17   2      130.91      176.45     30.85 o 
   1  17   2      345.99      370.77     28.45 o 
   3  17   2     1023.31     1072.60     76.44 o 
   5  17   2     1172.74     1219.80     60.52 o 
   7  17   2      541.89      591.05     50.37 o 
  -6  18   2       78.52       57.04     27.35 o 
  -4  18   2       39.09      149.81     43.38 o 
  -2  18   2      104.26      137.43     26.15 o 
   0  18   2        0.31       36.25     30.92 o 
   2  18   2       23.39        3.74     19.60 o 
   4  18   2       41.59       43.49     27.58 o 
   6  18   2       10.48       48.40     40.17 o 
  -5  19   2     1243.93     1347.15     83.99 o 
  -3  19   2      768.46      776.75     50.89 o 
  -1  19   2      928.16      984.29     63.44 o 
   1  19   2      387.94      361.87     48.47 o 
   3  19   2     1828.01     1831.79     78.03 o 
   5  19   2      903.83      933.29     62.44 o 
  -4  20   2        1.76       20.11     50.46 o 
  -2  20   2       69.44      107.03     37.75 o 
   0  20   2        9.53        6.03     35.58 o 
   2  20   2       17.29       77.27     39.53 o 
 -15   1   3        0.37        0.48     28.88 o 
 -13   1   3       66.94       62.55     32.66 o 
 -11   1   3      272.27      287.81     29.39 o 
  -9   1   3     1189.31     1166.99     41.93 o 
  -7   1   3      290.22      311.69     24.62 o 
  -5   1   3     6777.87     7018.91    111.72 o 
  -3   1   3    24536.02    24651.00    218.85 o 
  -1   1   3     6224.45     6256.40     40.50 o 
   1   1   3    80605.07    81619.96    391.03 o 
   3   1   3     1376.89     1404.52     18.71 o 
   5   1   3        6.41       16.15      6.43 o 
   7   1   3        4.39        4.82     12.53 o 
   9   1   3       63.64       87.01     13.73 o 
  11   1   3       14.34       76.15     23.62 o 
  13   1   3       75.54       36.76     25.76 o 
 -14   2   3       30.63       28.39     27.52 o 
 -12   2   3       85.77      145.08     27.00 o 
 -10   2   3       97.45      100.13     21.33 o 
  -8   2   3      136.55      162.56     20.87 o 
  -6   2   3       79.61       79.13      7.82 o 
  -4   2   3        3.40        6.76      3.29 o 
  -2   2   3        0.02       13.61      4.63 o 
   0   2   3     5419.12     5337.96     40.74 o 
   2   2   3     3753.85     3734.47     31.85 o 
   4   2   3      153.75      159.62      8.44 o 
   6   2   3     5412.65     5815.85     71.89 o 
   8   2   3      299.84      288.33     16.25 o 
  10   2   3      320.84      294.30     19.89 o 
  12   2   3        6.32       16.12     33.64 o 
 -13   3   3        1.19       52.38     40.24 o 
 -11   3   3      616.09      499.35     35.20 o 
  -9   3   3       65.74       60.67     17.39 o 
  -7   3   3        0.12        3.98      8.19 o 
  -5   3   3       47.36       67.85      7.65 o 
  -3   3   3      934.57      998.90     14.66 o 
  -1   3   3     2297.68     2483.49     21.76 o 
   1   3   3        1.98       28.97      5.73 o 
   3   3   3       21.60       35.82      4.71 o 
   5   3   3      211.90      256.34     12.76 o 
   7   3   3        0.00       15.38     13.69 o 
   9   3   3      483.77      504.23     22.64 o 
  11   3   3       72.07       94.31     25.06 o 
  13   3   3        0.23       95.25     52.81 o 
 -14   4   3       91.84      143.06     48.31 o 
 -12   4   3       10.39       53.60     34.57 o 
 -10   4   3      178.85      143.35     21.87 o 
  -8   4   3     3770.05     3718.07     63.49 o 
  -6   4   3      344.11      301.17     13.10 o 
  -4   4   3     5706.58     5876.21     55.32 o 
  -2   4   3      254.54      284.39      8.50 o 
   0   4   3     1663.33     1624.84     17.50 o 
   2   4   3     2157.72     1974.45     19.82 o 
   4   4   3     1758.78     2076.27     33.19 o 
   6   4   3       41.60       56.98      9.24 o 
   8   4   3      212.38      191.54     20.90 o 
  10   4   3      692.27      672.89     30.41 o 
  12   4   3        3.72      -17.85     26.55 o 
 -13   5   3       80.28      154.87     34.57 o 
 -11   5   3       20.96       19.30     18.94 o 
  -9   5   3     4409.19     4268.26     75.71 o 
  -7   5   3     1350.61     1379.68     28.19 o 
  -5   5   3     1067.19     1053.03     19.96 o 
  -3   5   3       95.75       75.98      8.09 o 
  -1   5   3     3172.47     2891.95     27.26 o 
   1   5   3     2767.33     2437.56     38.07 o 
   3   5   3       61.57       55.03      4.43 o 
   5   5   3      222.10      236.40     13.08 o 
   7   5   3      253.73      279.58     15.27 o 
   9   5   3       24.14       38.71     12.67 o 
  11   5   3       67.12       53.96     23.06 o 
  13   5   3       77.49       67.85     41.30 o 
 -14   6   3      276.00      321.55     43.80 o 
 -12   6   3      649.89      578.84     41.05 o 
 -10   6   3       23.11       25.59     14.25 o 
  -8   6   3     2368.04     2250.37     64.28 o 
  -6   6   3      626.86      599.33     17.68 o 
  -4   6   3     7177.38     7200.29     73.88 o 
  -2   6   3     1313.32     1362.51     27.09 o 
   0   6   3     5972.01     6652.51     56.12 o 
   2   6   3     4499.10     4378.57     59.92 o 
   4   6   3      500.38      490.45     11.51 o 
   6   6   3      543.75      519.66     17.03 o 
   8   6   3     1211.58     1132.49     31.11 o 
  10   6   3       38.24       50.86     19.36 o 
  12   6   3       10.83      145.19     97.44 o 
 -13   7   3      255.04      296.20     37.08 o 
 -11   7   3       93.29      114.34     22.62 o 
  -9   7   3      145.29      145.86     18.12 o 
  -7   7   3     2150.80     2144.89     36.86 o 
  -5   7   3     1230.74     1182.47     24.90 o 
  -3   7   3     3073.09     3390.11     42.47 o 
  -1   7   3     6309.80     7025.72     62.30 o 
   1   7   3      600.01      627.87     25.57 o 
   3   7   3     3238.55     3408.21     43.92 o 
   5   7   3     2505.28     2545.26     45.39 o 
   7   7   3      200.99      191.67     15.41 o 
   9   7   3        0.52       29.85     17.42 o 
  11   7   3       32.99       18.86     24.64 o 
 -12   8   3      141.85      146.46     27.02 o 
 -10   8   3      143.02      130.96     20.59 o 
  -8   8   3       65.21       77.03     12.25 o 
  -6   8   3     2092.12     2050.03     38.75 o 
  -4   8   3       10.61       29.71      8.43 o 
  -2   8   3       74.81       79.86      9.24 o 
   0   8   3     1054.32      961.39     20.62 o 
   2   8   3     1304.09     1496.40     24.94 o 
   4   8   3       22.55       20.76      9.03 o 
   6   8   3      130.99      161.62     18.39 o 
   8   8   3      178.98      188.81     21.86 o 
  10   8   3      192.24      181.41     27.61 o 
  12   8   3       27.74       25.13     38.13 o 
 -13   9   3       75.25      107.06     35.63 o 
 -11   9   3      361.11      413.45     35.00 o 
  -9   9   3     1159.62     1256.79     38.90 o 
  -7   9   3        3.77       27.06     14.06 o 
  -5   9   3     2199.51     2189.22     39.82 o 
  -3   9   3     1395.78     1428.74     27.44 o 
  -1   9   3     1164.98     1202.87     24.62 o 
   1   9   3      480.73      396.96     14.00 o 
   3   9   3     1644.85     1672.50     31.87 o 
   5   9   3       82.98       78.95     12.71 o 
   7   9   3     1043.74      941.88     43.31 o 
   9   9   3       12.13       -5.17     20.61 o 
  11   9   3      176.91      154.73     39.73 o 
 -12  10   3       25.31       16.06     25.74 o 
 -10  10   3      574.76      522.09     32.16 o 
  -8  10   3      195.62      200.48     16.63 o 
  -6  10   3      552.12      476.00     21.10 o 
  -4  10   3       14.00       33.38     12.40 o 
  -2  10   3       20.89       38.44      9.06 o 
   0  10   3      863.51      874.97     22.94 o 
   2  10   3     1738.16     1665.24     33.16 o 
   4  10   3      556.16      506.86     24.00 o 
   6  10   3       63.96       68.95     14.54 o 
   8  10   3     2353.18     2337.78     69.63 o 
  10  10   3        4.54       36.15     22.57 o 
 -11  11   3      132.29      216.68     36.31 o 
  -9  11   3      198.96      225.55     23.35 o 
  -7  11   3       30.90       47.32     13.71 o 
  -5  11   3     3203.20     3349.88     56.85 o 
  -3  11   3      268.23      276.32     15.23 o 
  -1  11   3     1209.52     1150.14     23.57 o 
   1  11   3      476.67      498.68     22.64 o 
   3  11   3     1631.71     1612.88     40.14 o 
   5  11   3       93.02      147.26     22.31 o 
   7  11   3       53.09       80.71     22.35 o 
   9  11   3       45.25       84.40     23.53 o 
  11  11   3       14.63       33.49     31.10 o 
 -12  12   3       29.74       23.14     28.88 o 
 -10  12   3        5.88       17.17     20.53 o 
  -8  12   3       26.69       40.72     24.23 o 
  -6  12   3      886.75      759.02     26.82 o 
  -4  12   3        0.67        6.84     13.91 o 
  -2  12   3       44.37       64.55     14.86 o 
   0  12   3        1.56        3.74     21.57 o 
   2  12   3     2613.62     2697.21     70.36 o 
   4  12   3       64.01       58.52     19.19 o 
   6  12   3       13.01       82.51     31.35 o 
   8  12   3       16.46       32.63     20.93 o 
  10  12   3        0.03       50.03     35.55 o 
 -11  13   3       18.04       -6.42     24.45 o 
  -9  13   3      197.86      307.30     47.03 o 
  -7  13   3      730.11      683.79     27.19 o 
  -5  13   3       69.38       85.26     14.73 o 
  -3  13   3     3289.06     3155.60     59.13 o 
  -1  13   3     3433.79     3297.05     62.93 o 
   1  13   3      218.30      241.45     23.85 o 
   3  13   3      231.13      306.39     38.87 o 
   5  13   3        8.38        4.29     16.85 o 
   7  13   3        3.98      -13.89     21.70 o 
   9  13   3       22.83        7.15     21.69 o 
 -10  14   3        0.02       32.20     24.76 o 
  -8  14   3       22.85       37.40     21.93 o 
  -6  14   3      296.83      248.30     21.79 o 
  -4  14   3      126.13      121.85     16.09 o 
  -2  14   3      288.26      272.01     18.32 o 
   0  14   3      826.98      817.76     32.09 o 
   2  14   3       99.35       91.09     24.24 o 
   4  14   3     1242.30     1134.53     51.42 o 
   6  14   3       28.59       98.88     27.71 o 
   8  14   3       19.92       38.48     24.61 o 
  -9  15   3        2.15       49.60     30.85 o 
  -7  15   3      276.61      337.37     36.12 o 
  -5  15   3     1360.89     1286.21     38.88 o 
  -3  15   3       23.17       78.11     15.96 o 
  -1  15   3     1511.88     1521.40     44.97 o 
   1  15   3        4.16       40.20     14.94 o 
   3  15   3      793.41      772.72     43.29 o 
   5  15   3       18.89       21.85     22.74 o 
   7  15   3       25.00       34.14     32.62 o 
  -8  16   3      236.61      265.27     35.10 o 
  -6  16   3       81.23      111.29     24.91 o 
  -4  16   3      155.22      173.61     20.00 o 
  -2  16   3      238.70      211.85     22.27 o 
   0  16   3       29.03       48.43     16.73 o 
   2  16   3      162.41      168.03     28.13 o 
   4  16   3        5.26       10.58     20.92 o 
   6  16   3      202.29      197.92     34.77 o 
   8  16   3       23.22       41.30     29.27 o 
  -7  17   3        1.66       24.46     30.31 o 
  -5  17   3       43.03       14.71     22.37 o 
  -3  17   3      219.63      262.59     25.11 o 
  -1  17   3        0.17       -4.92     15.16 o 
   1  17   3        5.30       20.70     20.82 o 
   3  17   3      440.44      494.88     43.64 o 
   5  17   3      166.20      175.04     33.65 o 
   7  17   3       24.40       39.83     33.61 o 
  -6  18   3        8.01       -0.58     19.84 o 
  -4  18   3      108.31      113.53     26.73 o 
  -2  18   3      539.58      534.21     46.83 o 
   0  18   3      265.20      309.62     35.67 o 
   2  18   3        2.16       12.94     22.49 o 
   4  18   3      157.79      163.50     36.27 o 
   6  18   3      193.84      224.08     44.65 o 
  -5  19   3        0.20      116.90     92.78 o 
  -3  19   3        1.51       10.32     28.42 o 
  -1  19   3       97.87      222.38     51.71 o 
   1  19   3      340.99      527.22     49.67 o 
   3  19   3      239.30      241.14     38.51 o 
  -2  20   3      185.08      190.28     56.49 o 
   0  20   3       20.69       53.78     36.69 o 
   2  20   3      190.33      226.72     46.45 o 
 -14   0   4       41.87      105.67     45.41 o 
 -12   0   4       20.50       29.60     30.02 o 
 -10   0   4       76.43       58.32     27.48 o 
  -8   0   4     1681.59     1667.21     63.76 o 
  -6   0   4     2733.71     2378.01     64.53 o 
  -4   0   4    19182.95    20649.69    170.96 o 
  -2   0   4    13002.88    12930.14    207.39 o 
   0   0   4   166173.92   163691.30   1162.90 o 
   2   0   4     2292.25     2552.35     74.81 o 
   4   0   4     5051.98     5050.24    148.92 o 
   6   0   4     3295.47     3447.45     72.29 o 
   8   0   4     2879.73     2866.50     77.53 o 
  10   0   4      680.63      691.99     38.35 o 
  12   0   4      947.39      869.66     72.16 o 
 -15   1   4        0.16       22.94     27.83 o 
 -13   1   4       42.68       97.80     27.52 o 
 -11   1   4        2.96       40.19     26.41 o 
  -9   1   4     1705.63     1674.82     49.93 o 
  -7   1   4       22.70       37.92     12.88 o 
  -5   1   4     8552.98     9245.95     75.89 o 
  -3   1   4    11098.89    11067.61     76.24 o 
  -1   1   4     1337.80     1466.22     19.20 o 
   1   1   4    12681.58    13360.99    174.53 o 
   3   1   4      316.19      314.06     12.95 o 
   5   1   4      291.70      317.94     12.78 o 
   7   1   4      112.17      117.95     16.36 o 
   9   1   4      341.17      303.40     23.08 o 
  11   1   4       10.22       63.47     25.10 o 
  13   1   4       12.55       85.36     58.76 o 
 -14   2   4      599.05      678.51     53.09 o 
 -12   2   4      190.05      158.80     28.62 o 
 -10   2   4     2327.87     2205.60     63.56 o 
  -8   2   4     4534.81     4347.26     83.26 o 
  -6   2   4      263.59      268.01      8.82 o 
  -4   2   4     2947.48     2744.99     37.89 o 
  -2   2   4       20.41       11.66      4.05 o 
   0   2   4       22.60       75.14      4.11 o 
   2   2   4     3388.15     3255.63     31.33 o 
   4   2   4        5.35       19.25      6.05 o 
   6   2   4     6454.39     6691.61     82.73 o 
   8   2   4      791.11      781.45     28.74 o 
  10   2   4      399.93      377.97     27.61 o 
  12   2   4      806.64      723.44     47.51 o 
 -13   3   4        8.00        4.14     21.47 o 
 -11   3   4     1214.49     1129.22     48.53 o 
  -9   3   4     3008.24     3069.80     73.72 o 
  -7   3   4      303.15      279.33     22.58 o 
  -5   3   4     9158.53     9601.01     83.86 o 
  -3   3   4     4637.95     4634.46     42.43 o 
  -1   3   4     4909.75     5004.42     75.76 o 
   1   3   4      332.61      247.81      8.37 o 
   3   3   4        6.60       24.73      4.97 o 
   5   3   4      126.74      122.12     10.20 o 
   7   3   4        7.88       23.52     15.15 o 
   9   3   4      221.96      199.05     17.74 o 
  11   3   4        0.08       75.19     33.85 o 
 -14   4   4      103.64      115.34     30.61 o 
 -12   4   4      469.90      489.93     37.45 o 
 -10   4   4     2016.88     2007.04     59.92 o 
  -8   4   4     4953.46     4591.67     95.29 o 
  -6   4   4     2611.36     2472.20     30.16 o 
  -4   4   4      834.02      698.20     14.66 o 
  -2   4   4      482.89      333.31      9.27 o 
   0   4   4     3470.69     3350.65     61.03 o 
   2   4   4       57.18       30.63      5.34 o 
   4   4   4      701.00      641.23     18.41 o 
   6   4   4     2601.96     2704.47     48.79 o 
   8   4   4      920.93      861.54     27.51 o 
  10   4   4     1733.30     1617.30     44.37 o 
  12   4   4       11.44        0.00     37.19 o 
 -13   5   4       10.33       -2.96     18.75 o 
 -11   5   4      461.38      494.90     34.08 o 
  -9   5   4      369.58      355.70     21.75 o 
  -7   5   4      301.76      279.70     18.85 o 
  -5   5   4     1311.33     1285.01     35.98 o 
  -3   5   4     2655.96     2819.73     32.69 o 
  -1   5   4     3451.20     3616.06     33.07 o 
   1   5   4     1172.19     1209.95     26.04 o 
   3   5   4        4.50        9.03      6.32 o 
   5   5   4       90.95       80.71      9.38 o 
   7   5   4        8.17        8.46      9.58 o 
   9   5   4      793.81      766.38     29.34 o 
  11   5   4      113.90      129.10     27.44 o 
 -14   6   4      147.15      149.38     38.09 o 
 -12   6   4      150.81      204.23     32.60 o 
 -10   6   4      275.10      290.10     27.00 o 
  -8   6   4     1748.63     1639.67     41.19 o 
  -6   6   4     1837.49     1723.28     30.61 o 
  -4   6   4     7471.86     7727.79     78.95 o 
  -2   6   4    12605.79    12504.77    103.30 o 
   0   6   4     3432.04     3245.09     61.10 o 
   2   6   4     5414.11     5381.76     82.25 o 
   4   6   4     3565.87     3698.47     77.39 o 
   6   6   4     1178.26     1147.51     26.15 o 
   8   6   4     1562.74     1468.08     54.33 o 
  10   6   4       43.21       66.43     23.10 o 
  12   6   4      104.86      224.55     48.70 o 
 -13   7   4      371.32      429.61     39.79 o 
 -11   7   4      501.53      482.37     35.89 o 
  -9   7   4      362.02      398.57     23.81 o 
  -7   7   4       22.03       31.72     12.82 o 
  -5   7   4     2002.80     2001.04     33.41 o 
  -3   7   4     3585.44     3813.72     46.14 o 
  -1   7   4     3718.51     4078.61     40.65 o 
   1   7   4     2447.59     2522.04     46.82 o 
   3   7   4        4.11       15.13      5.22 o 
   5   7   4     1269.50     1252.78     40.87 o 
   7   7   4     1240.06     1164.56     35.46 o 
   9   7   4       75.63       91.07     23.58 o 
  11   7   4       15.30        9.10     23.56 o 
 -12   8   4      600.29      556.13     40.32 o 
 -10   8   4     1591.30     1583.88     52.46 o 
  -8   8   4     4217.46     4036.97     64.65 o 
  -6   8   4     6001.89     5728.21     75.54 o 
  -4   8   4      352.16      294.52     13.26 o 
  -2   8   4     3399.84     3499.78     46.90 o 
   0   8   4      401.49      333.29     13.53 o 
   2   8   4      160.57      173.59     29.71 o 
   4   8   4     1638.71     1666.18     44.51 o 
   6   8   4       17.02       -4.42     13.19 o 
   8   8   4     2276.52     2172.84     66.24 o 
  10   8   4       17.56       15.54     20.06 o 
 -13   9   4       59.61      118.46     30.09 o 
 -11   9   4      787.39      853.01     43.67 o 
  -9   9   4      251.62      285.38     22.01 o 
  -7   9   4     4240.77     4357.63     66.62 o 
  -5   9   4     1037.66     1077.46     27.66 o 
  -3   9   4     2770.52     2975.66     43.42 o 
  -1   9   4     2739.56     2657.14     41.67 o 
   1   9   4     1120.79     1120.84     31.33 o 
   3   9   4     1385.87     1433.38     41.87 o 
   5   9   4      298.28      304.30     24.26 o 
   7   9   4       47.79      114.40     35.00 o 
   9   9   4       39.87       58.48     28.56 o 
  11   9   4       18.16      -13.84     26.74 o 
 -12  10   4      762.98      789.66     50.89 o 
 -10  10   4      947.40      902.61     43.70 o 
  -8  10   4     1171.30     1093.80     32.62 o 
  -6  10   4      391.46      394.80     19.64 o 
  -4  10   4     2062.27     1966.34     37.71 o 
  -2  10   4     2775.35     2612.22     43.27 o 
   0  10   4     2985.71     2943.94     46.23 o 
   2  10   4     2397.80     2468.71     60.06 o 
   4  10   4     1079.17     1069.63     41.22 o 
   6  10   4      429.12      414.17     30.55 o 
   8  10   4      537.59      552.58     36.18 o 
  10  10   4      677.55      700.91     48.74 o 
 -11  11   4      244.42      222.37     29.14 o 
  -9  11   4       35.60       67.67     17.46 o 
  -7  11   4      321.39      218.80     17.47 o 
  -5  11   4      863.36      937.78     27.22 o 
  -3  11   4      808.83      727.49     21.68 o 
  -1  11   4       14.55       15.92     14.79 o 
   1  11   4      252.87      259.57     13.17 o 
   3  11   4       31.93       51.28     28.76 o 
   5  11   4       42.37       32.15     18.25 o 
   7  11   4      822.70      762.77     42.29 o 
   9  11   4        1.98       25.92     24.02 o 
 -12  12   4       49.94      130.52     36.89 o 
 -10  12   4      801.68      860.70     46.94 o 
  -8  12   4       13.29       40.86     16.29 o 
  -6  12   4       14.79        5.06     10.61 o 
  -4  12   4     6806.35     6890.76     97.61 o 
  -2  12   4     2869.36     2731.57     45.75 o 
   0  12   4     2171.76     2211.77     44.76 o 
   2  12   4    11110.37    10845.58    192.30 o 
   4  12   4      713.39      804.19     50.46 o 
   6  12   4      476.84      521.05     35.91 o 
   8  12   4       61.56      105.80     25.97 o 
  10  12   4      804.53      892.35     66.78 o 
 -11  13   4       40.96       71.55     34.88 o 
  -9  13   4        7.54       10.49     16.79 o 
  -7  13   4      452.09      416.63     24.39 o 
  -5  13   4       37.28       95.50     17.19 o 
  -3  13   4     1418.94     1248.48     37.91 o 
  -1  13   4      398.78      424.73     22.53 o 
   1  13   4     2390.99     2509.36     73.97 o 
   3  13   4     1220.50     1335.80     51.29 o 
   5  13   4        0.06       18.31     19.52 o 
   7  13   4        0.57       11.01     50.28 o 
   9  13   4        0.02       11.57     24.34 o 
 -10  14   4      400.00      444.40     39.09 o 
  -8  14   4      152.01      134.57     19.85 o 
  -6  14   4     1308.77     1295.17     38.88 o 
  -4  14   4      678.89      599.07     27.46 o 
  -2  14   4      328.65      302.03     21.50 o 
   0  14   4     2326.98     2234.81     66.23 o 
   2  14   4      298.73      381.71     33.02 o 
   4  14   4     1950.48     2010.99     70.46 o 
   6  14   4      210.75      258.45     39.08 o 
   8  14   4      237.26      323.62     48.53 o 
  -9  15   4      499.21      613.23     44.39 o 
  -7  15   4      134.02      127.26     20.82 o 
  -5  15   4      328.80      293.05     23.06 o 
  -3  15   4     1106.68     1038.09     38.12 o 
  -1  15   4       11.03       37.61     17.01 o 
   1  15   4       23.90       19.15     19.64 o 
   3  15   4       12.43        7.41     18.57 o 
   5  15   4        3.09        6.09     22.37 o 
   7  15   4       12.29       19.74     23.91 o 
  -8  16   4       98.18      163.15     32.07 o 
  -6  16   4      469.72      424.27     31.30 o 
  -4  16   4      488.06      449.55     34.24 o 
  -2  16   4      926.39      897.06     41.36 o 
   0  16   4     1374.12     1345.67     56.92 o 
   2  16   4     1052.01     1060.38     52.54 o 
   4  16   4      386.78      378.98     53.57 o 
   6  16   4     1138.02     1210.11     65.00 o 
  -7  17   4        2.19        7.22     19.78 o 
  -5  17   4        1.25       56.50     33.71 o 
  -3  17   4        1.72       71.91     28.99 o 
  -1  17   4        9.79      -18.20     21.68 o 
   1  17   4       23.92       87.18     56.69 o 
   3  17   4        2.11        4.28     24.73 o 
   5  17   4       13.25        4.94     25.52 o 
  -6  18   4     1053.07     1044.74     82.49 o 
  -4  18   4      680.46     1134.87    236.28 o 
  -2  18   4      811.80      851.08     76.01 o 
   0  18   4     1197.47     1235.01     59.63 o 
   2  18   4      516.25      633.00     48.41 o 
   4  18   4      758.99      842.33     57.84 o 
  -5  19   4       23.56       23.65     29.73 o 
  -3  19   4       27.56       42.11     68.83 o 
  -1  19   4      550.21      645.23     63.51 o 
   1  19   4      111.87      111.26     38.87 o 
   3  19   4      191.72      199.82     38.43 o 
  -2  20   4      270.90      302.33     51.49 o 
   0  20   4       25.63       40.89     48.91 o 
 -15   1   5        0.02       16.86     26.35 o 
 -13   1   5      135.95      103.41     28.52 o 
 -11   1   5       69.85       56.71     21.22 o 
  -9   1   5        5.01       -2.96     13.87 o 
  -7   1   5     2157.62     2350.41     50.79 o 
  -5   1   5        6.91       16.79      3.43 o 
  -3   1   5      254.78      247.38      8.28 o 
  -1   1   5      830.27     1010.69     19.18 o 
   1   1   5      486.36      539.01     11.11 o 
   3   1   5     6933.82     7407.62    100.64 o 
   5   1   5      573.58      580.05     16.80 o 
   7   1   5       11.98       20.91      9.87 o 
   9   1   5      158.27      147.23     17.28 o 
  11   1   5       71.31       64.12     19.02 o 
 -14   2   5        6.25       34.11     28.89 o 
 -12   2   5       58.57       98.77     37.79 o 
 -10   2   5      194.80      149.46     22.70 o 
  -8   2   5        1.11       14.09     16.75 o 
  -6   2   5       23.13       23.72      6.57 o 
  -4   2   5       10.87       20.83      7.32 o 
  -2   2   5      336.63      453.08     10.01 o 
   0   2   5      284.44      375.88      9.94 o 
   2   2   5     1030.33     1077.87     15.95 o 
   4   2   5      130.12      137.02      9.27 o 
   6   2   5      113.06      140.40     12.35 o 
   8   2   5      153.53      165.09     16.10 o 
  10   2   5      256.66      283.34     22.65 o 
  12   2   5        1.14        4.23     27.11 o 
 -13   3   5       75.91      103.72     27.39 o 
 -11   3   5      501.11      487.75     56.04 o 
  -9   3   5       77.64       82.99     18.39 o 
  -7   3   5      184.79      147.00     13.86 o 
  -5   3   5      841.06      916.71     15.38 o 
  -3   3   5      183.86      175.42      8.87 o 
  -1   3   5      486.91      600.15     11.22 o 
   1   3   5       30.13       35.50      6.02 o 
   3   3   5     2193.24     2178.86     41.36 o 
   5   3   5      204.25      206.69     12.43 o 
   7   3   5      888.10      793.94     25.17 o 
   9   3   5      201.00      191.35     17.79 o 
  11   3   5       99.62      151.06     27.08 o 
 -14   4   5       19.80       44.02     29.14 o 
 -12   4   5       84.13       95.37     26.26 o 
 -10   4   5     1068.30     1082.62     44.14 o 
  -8   4   5       39.49       48.13     15.82 o 
  -6   4   5       99.97      105.03     11.09 o 
  -4   4   5       24.46       40.38      6.00 o 
  -2   4   5     7029.08     7509.11     67.20 o 
   0   4   5     7637.76     8257.32     80.91 o 
   2   4   5     2064.21     2339.16     37.04 o 
   4   4   5      635.25      560.65     14.41 o 
   6   4   5        0.56       12.32     12.37 o 
   8   4   5        1.08       -0.69     12.32 o 
  10   4   5      104.75       93.16     20.57 o 
  12   4   5      241.35      260.37     52.93 o 
 -13   5   5      188.63      217.55     34.44 o 
 -11   5   5      138.96      204.59     26.76 o 
  -9   5   5      896.07      915.29     38.34 o 
  -7   5   5       29.43       37.21     11.36 o 
  -5   5   5     1335.41     1326.43     24.37 o 
  -3   5   5      244.16      251.21     11.90 o 
  -1   5   5      326.41      280.44     10.98 o 
   1   5   5      854.49      868.81     17.70 o 
   3   5   5      633.75      615.67     16.66 o 
   5   5   5     2221.91     2226.10     48.41 o 
   7   5   5       14.11       26.32     11.73 o 
   9   5   5       75.20      101.04     21.15 o 
  11   5   5      231.94      273.04     34.43 o 
 -14   6   5       12.17       -0.14     22.00 o 
 -12   6   5        1.15       16.07     28.69 o 
 -10   6   5     1007.31     1050.77     43.99 o 
  -8   6   5     2360.07     2416.72     50.07 o 
  -6   6   5      431.66      447.10     16.71 o 
  -4   6   5     1649.83     1824.90     28.94 o 
  -2   6   5     4686.25     4785.14     70.86 o 
   0   6   5     9162.19    10275.17    210.39 o 
   2   6   5      282.71      291.42     16.89 o 
   4   6   5     6466.63     5973.46    143.14 o 
   6   6   5     3060.80     2816.51     65.48 o 
   8   6   5      307.96      325.00     31.78 o 
  10   6   5       56.23      104.80     25.07 o 
 -13   7   5       55.31       61.03     27.58 o 
 -11   7   5      137.86      122.96     24.46 o 
  -9   7   5      960.56      916.39     45.53 o 
  -7   7   5        7.08       22.82     10.34 o 
  -5   7   5     1597.98     1650.23     30.75 o 
  -3   7   5       28.67       35.58      7.56 o 
  -1   7   5     1330.78     1303.11     17.65 o 
   1   7   5      192.21      224.29     16.99 o 
   3   7   5      102.14      109.45     17.64 o 
   5   7   5     2119.67     2132.65     55.74 o 
   7   7   5        0.35       22.12     19.92 o 
   9   7   5       29.51       87.05     24.30 o 
  11   7   5       11.32        2.73     23.63 o 
 -12   8   5      151.70      206.93     33.06 o 
 -10   8   5       12.89       70.09     22.12 o 
  -8   8   5     2682.81     2737.28     59.56 o 
  -6   8   5       10.77       13.85     10.09 o 
  -4   8   5     1923.14     1999.86     38.53 o 
  -2   8   5     4777.28     5215.46     57.90 o 
   0   8   5       98.70       94.81     14.19 o 
   2   8   5     1963.72     1890.44     47.85 o 
   4   8   5      462.19      501.46     27.46 o 
   6   8   5      305.63      286.61     26.07 o 
   8   8   5      120.05      132.84     22.88 o 
  10   8   5      427.93      469.89     38.92 o 
 -13   9   5      442.79      397.48     40.75 o 
 -11   9   5      119.60      116.68     26.14 o 
  -9   9   5      544.95      518.45     27.90 o 
  -7   9   5     2366.59     2305.50     45.58 o 
  -5   9   5      164.18      162.67     13.48 o 
  -3   9   5        9.65       27.34      8.76 o 
  -1   9   5      278.89      277.00      9.20 o 
   1   9   5       14.39       34.54     13.30 o 
   3   9   5       98.05      123.43     17.89 o 
   5   9   5      143.02      164.40     23.04 o 
   7   9   5        0.08       25.25     18.32 o 
   9   9   5       75.38       88.47     25.85 o 
  11   9   5       22.81       11.90     34.71 o 
 -12  10   5      218.34      285.93     34.83 o 
 -10  10   5        0.01       29.08     24.07 o 
  -8  10   5       81.42       78.34     14.80 o 
  -6  10   5     1017.24      978.88     28.80 o 
  -4  10   5        4.80       -7.43      9.13 o 
  -2  10   5      336.89      343.21     13.66 o 
   0  10   5        2.10       14.58     12.81 o 
   2  10   5      242.22      245.42     27.70 o 
   4  10   5      176.31      204.42     25.12 o 
   6  10   5      131.86      174.08     25.56 o 
   8  10   5       62.02      117.31     53.41 o 
  10  10   5       74.91      126.74     34.35 o 
 -11  11   5      265.89      278.99     32.15 o 
  -9  11   5       86.27      116.76     20.60 o 
  -7  11   5      134.38      151.51     16.06 o 
  -5  11   5      217.94      142.97     23.93 o 
  -3  11   5      253.56      230.85     14.57 o 
  -1  11   5        1.30       15.50      9.74 o 
   1  11   5        5.81       15.34     24.40 o 
   3  11   5       26.01       35.15     17.36 o 
   5  11   5       27.27       36.31     19.37 o 
   7  11   5      145.36      139.22     25.67 o 
   9  11   5       91.67       96.45     28.93 o 
 -12  12   5        0.76        7.61     26.85 o 
 -10  12   5       40.54       52.53     20.81 o 
  -8  12   5      327.10      287.70     21.82 o 
  -6  12   5      260.46      275.57     28.78 o 
  -4  12   5      549.42      584.11     25.70 o 
  -2  12   5       59.19       85.63     14.39 o 
   0  12   5     1914.18     1899.25     56.07 o 
   2  12   5     3704.70     3782.80     90.67 o 
   4  12   5        1.56        8.29     16.92 o 
   6  12   5      239.77      223.23     29.51 o 
   8  12   5       52.85       50.27     26.70 o 
 -11  13   5      489.88      480.47     54.80 o 
  -9  13   5      158.49      190.05     28.38 o 
  -7  13   5       31.23       19.74     13.81 o 
  -5  13   5      833.77      798.01     27.99 o 
  -3  13   5       36.82       49.87     12.51 o 
  -1  13   5      163.05      193.76     23.24 o 
   1  13   5      138.90      115.01     21.73 o 
   3  13   5        0.14       17.44     17.68 o 
   5  13   5      440.76      415.22     35.43 o 
   7  13   5        3.09       31.40     26.15 o 
   9  13   5        0.06       13.62     25.00 o 
 -10  14   5       19.56       92.32     83.82 o 
  -8  14   5       14.54       50.94     19.28 o 
  -6  14   5     2063.34     1767.50     47.19 o 
  -4  14   5       77.78       83.24     15.20 o 
  -2  14   5      386.58      374.67     23.06 o 
   0  14   5      117.53      156.50     25.50 o 
   2  14   5      448.21      433.32     33.90 o 
   4  14   5      340.78      247.32     34.44 o 
   6  14   5       89.62       89.93     27.48 o 
   8  14   5      268.78      265.73     42.78 o 
  -9  15   5      134.95      119.83     30.90 o 
  -7  15   5       13.21       76.77     20.47 o 
  -5  15   5        3.56       12.15     13.59 o 
  -3  15   5       31.54       48.10     16.86 o 
  -1  15   5       36.06       33.91     25.12 o 
   1  15   5      121.95      123.70     25.33 o 
   3  15   5       77.12      109.14     27.02 o 
   5  15   5       82.99      102.81     30.46 o 
   7  15   5      207.91      233.06     56.54 o 
  -8  16   5        0.08        4.96     25.77 o 
  -6  16   5       28.33       65.84     22.13 o 
  -4  16   5      109.26      123.78     21.65 o 
  -2  16   5      109.52      140.00     26.84 o 
   0  16   5        0.03       18.02     34.62 o 
   2  16   5       35.19       13.02     22.15 o 
   4  16   5        5.59      -11.15     22.33 o 
   6  16   5       14.02       53.13     40.37 o 
  -7  17   5       19.77        7.18     31.65 o 
  -5  17   5      153.56      185.71     33.11 o 
  -3  17   5      261.50      308.36     35.41 o 
  -1  17   5        1.87       93.24     63.63 o 
   1  17   5       79.54      103.48     29.65 o 
   3  17   5      254.96      265.54     38.29 o 
   5  17   5        2.78       28.65     33.22 o 
  -6  18   5        4.32      -32.32     32.32 o 
  -4  18   5        0.74       25.14     31.24 o 
  -2  18   5       20.73       96.96     41.66 o 
   0  18   5      752.90      876.98     55.87 o 
   2  18   5       68.06       30.29     27.45 o 
   4  18   5       19.77       75.30     47.55 o 
  -5  19   5       33.87       -2.35     26.46 o 
  -3  19   5      182.32      212.46     41.18 o 
  -1  19   5       23.69        8.84     24.50 o 
   1  19   5       31.57      -12.99     31.35 o 
 -14   0   6        0.89       18.25     34.67 o 
 -12   0   6     2300.94     2234.87    107.12 o 
 -10   0   6      463.88      439.11     43.19 o 
  -8   0   6       83.84       74.32     22.50 o 
  -6   0   6    10298.15    10942.67    250.68 o 
  -4   0   6     4388.06     4937.46     69.69 o 
  -2   0   6       12.95       41.10      8.50 o 
   0   0   6      277.55      294.80     13.09 o 
   2   0   6    13123.07    13124.55    179.14 o 
   4   0   6        0.10       14.26     14.58 o 
   6   0   6      271.47      324.93     41.66 o 
   8   0   6      135.15      182.48     49.67 o 
  10   0   6      243.22      226.14     54.00 o 
 -15   1   6      181.46      197.52     38.47 o 
 -13   1   6       21.77       53.50     24.60 o 
 -11   1   6     1170.29     1090.66     47.81 o 
  -9   1   6     1868.07     1726.57     51.19 o 
  -7   1   6      280.59      315.84     21.63 o 
  -5   1   6      341.07      306.41     10.65 o 
  -3   1   6     2426.79     2154.82     27.67 o 
  -1   1   6       16.76       11.93      4.74 o 
   1   1   6    14010.63    14793.09    250.27 o 
   3   1   6     2196.26     2274.30     32.96 o 
   5   1   6     1158.06     1187.10     27.39 o 
   7   1   6      230.74      212.61     19.85 o 
   9   1   6      744.87      623.74     30.28 o 
  11   1   6      143.32      153.00     28.24 o 
 -14   2   6       89.95      169.54     35.51 o 
 -12   2   6      146.23      174.50     30.22 o 
 -10   2   6     2025.69     1861.81     65.07 o 
  -8   2   6      524.35      514.03     27.80 o 
  -6   2   6      811.10      899.92     23.75 o 
  -4   2   6     3797.83     3722.14     40.80 o 
  -2   2   6     1038.03     1025.15     16.82 o 
   0   2   6      743.19      824.86     13.97 o 
   2   2   6     3718.08     3823.21     43.02 o 
   4   2   6      226.98      202.70     11.42 o 
   6   2   6      370.28      384.09     18.41 o 
   8   2   6       84.94      105.64     15.91 o 
  10   2   6      104.43      104.37     22.39 o 
 -13   3   6      408.10      409.42     39.27 o 
 -11   3   6      136.27      126.52     24.22 o 
  -9   3   6     1502.27     1590.67     59.79 o 
  -7   3   6      103.13       88.25      9.38 o 
  -5   3   6      227.44      244.75     12.64 o 
  -3   3   6       66.26       29.07      6.17 o 
  -1   3   6     5903.02     6015.14     78.29 o 
   1   3   6     2069.54     1804.96     29.71 o 
   3   3   6     2127.20     2277.62     46.14 o 
   5   3   6      912.49      964.86     22.88 o 
   7   3   6     3937.91     3866.82     64.91 o 
   9   3   6      530.44      571.22     28.60 o 
  11   3   6      809.01      792.99     54.33 o 
 -14   4   6       13.36       32.95     50.10 o 
 -12   4   6      727.07      749.73     45.44 o 
 -10   4   6       16.30       16.25     16.88 o 
  -8   4   6     1800.96     1751.67     49.37 o 
  -6   4   6        0.14        2.17      6.06 o 
  -4   4   6     1447.67     1426.87     26.17 o 
  -2   4   6     1413.44     1336.09     20.44 o 
   0   4   6      438.31      409.81     15.40 o 
   2   4   6      111.95      104.86     10.04 o 
   4   4   6       31.38       47.42      8.23 o 
   6   4   6      135.93      110.42     12.33 o 
   8   4   6       21.35        5.31     13.20 o 
  10   4   6       95.12       93.36     24.50 o 
 -13   5   6       67.09       84.07     28.92 o 
 -11   5   6      499.80      565.10     38.95 o 
  -9   5   6     1725.51     1664.20     52.45 o 
  -7   5   6     9086.81     8964.84    125.11 o 
  -5   5   6     1517.87     1389.44     25.13 o 
  -3   5   6     2199.27     2178.69     31.47 o 
  -1   5   6     8173.53     7789.37     78.62 o 
   1   5   6     1831.84     1823.51     29.70 o 
   3   5   6     3218.85     3220.98     50.02 o 
   5   5   6     1433.89     1468.25     35.91 o 
   7   5   6     1764.07     1647.12     56.06 o 
   9   5   6      732.58      690.56     43.59 o 
  11   5   6       59.96      134.57     31.66 o 
 -14   6   6       83.25      108.67     34.79 o 
 -12   6   6      230.39      208.63     31.04 o 
 -10   6   6     1591.06     1652.43     68.93 o 
  -8   6   6       91.09       99.01     15.38 o 
  -6   6   6       38.97       34.27      9.40 o 
  -4   6   6     1270.41     1225.02     23.64 o 
  -2   6   6     5275.47     5552.55     59.10 o 
   0   6   6     5132.58     5495.78     83.19 o 
   2   6   6      485.35      444.83     20.97 o 
   4   6   6     1763.82     1670.07     46.75 o 
   6   6   6     1676.28     1540.37     51.53 o 
   8   6   6      245.22      250.23     27.53 o 
  10   6   6      249.19      313.10     36.44 o 
 -13   7   6      188.93      238.41     34.36 o 
 -11   7   6      154.90      131.27     26.51 o 
  -9   7   6     1024.71      906.53     32.46 o 
  -7   7   6     2786.77     2552.23     59.53 o 
  -5   7   6     3959.11     3854.98     55.09 o 
  -3   7   6     7106.43     7084.13     78.38 o 
  -1   7   6     4934.65     4738.57     59.89 o 
   1   7   6     3648.73     3466.53     68.02 o 
   3   7   6     1614.42     1692.72     46.58 o 
   5   7   6     4090.25     4036.62     89.82 o 
   7   7   6      664.59      718.20     53.25 o 
   9   7   6      112.71      152.93     27.56 o 
  11   7   6      160.78      198.43     50.20 o 
 -12   8   6        5.22       58.92     24.57 o 
 -10   8   6      190.14      227.70     26.15 o 
  -8   8   6      119.79      106.97     17.69 o 
  -6   8   6     1277.92     1378.79     31.87 o 
  -4   8   6       54.93       79.88     12.86 o 
  -2   8   6     1314.04     1368.13     23.26 o 
   0   8   6       12.38       27.47     11.82 o 
   2   8   6       84.40       83.35     17.61 o 
   4   8   6      573.67      582.57     30.40 o 
   6   8   6        0.66       -0.68     13.64 o 
   8   8   6      203.03      196.04     28.98 o 
  10   8   6      697.38      700.14     50.76 o 
 -13   9   6      296.84      276.60     39.91 o 
 -11   9   6      824.08      732.98     48.31 o 
  -9   9   6      469.29      441.67     26.15 o 
  -7   9   6     2932.13     2675.09     55.21 o 
  -5   9   6      630.02      606.69     20.43 o 
  -3   9   6     1690.54     1593.33     29.76 o 
  -1   9   6     4448.40     4338.83     99.21 o 
   1   9   6     2383.92     2294.83     58.86 o 
   3   9   6     1094.08     1062.55     39.57 o 
   5   9   6     1376.33     1351.68     50.31 o 
   7   9   6      569.91      584.39     47.81 o 
   9   9   6     1613.13     1555.33     66.26 o 
 -12  10   6      189.51      284.06     36.08 o 
 -10  10   6      257.73      297.22     31.59 o 
  -8  10   6      763.39      726.44     32.84 o 
  -6  10   6      286.91      340.47     19.55 o 
  -4  10   6      216.84      226.26     15.62 o 
  -2  10   6      972.70      885.41     23.29 o 
   0  10   6      733.71      769.50     32.24 o 
   2  10   6      539.94      514.47     31.42 o 
   4  10   6      234.54      247.24     25.38 o 
   6  10   6      109.63      107.33     23.32 o 
   8  10   6        0.32        6.34     22.95 o 
  10  10   6       16.46       18.37     39.05 o 
 -11  11   6      169.58      162.09     30.75 o 
  -9  11   6     1172.79     1089.39     41.97 o 
  -7  11   6     1672.08     1566.24     41.20 o 
  -5  11   6     2055.91     1870.40     50.67 o 
  -3  11   6     1253.49     1132.59     27.87 o 
  -1  11   6     2935.03     2835.95     68.64 o 
   1  11   6      572.46      594.12     32.42 o 
   3  11   6     1546.47     1640.01     56.60 o 
   5  11   6      619.61      675.30     45.09 o 
   7  11   6      564.71      590.99     42.73 o 
   9  11   6       45.40       77.66     33.95 o 
 -12  12   6        2.61      -30.98     30.98 o 
 -10  12   6      273.09      314.78     32.81 o 
  -8  12   6     1803.50     1757.44     50.74 o 
  -6  12   6      864.60      828.65     33.96 o 
  -4  12   6      905.02      987.29     29.80 o 
  -2  12   6      353.48      393.02     32.21 o 
   0  12   6      386.99      449.58     31.26 o 
   2  12   6      564.72      570.71     34.03 o 
   4  12   6     1586.30     1582.44     58.61 o 
   6  12   6       74.89       69.17     25.36 o 
   8  12   6       39.70       56.23     29.25 o 
 -11  13   6       10.40       73.10     32.21 o 
  -9  13   6      115.40      147.15     23.54 o 
  -7  13   6      701.76      693.05     34.93 o 
  -5  13   6        0.24       -5.84     12.34 o 
  -3  13   6      514.05      485.57     25.95 o 
  -1  13   6     4423.90     4372.44    101.41 o 
   1  13   6     2085.03     2149.18     66.61 o 
   3  13   6       56.31       49.19     22.35 o 
   5  13   6      133.79      146.79     27.99 o 
   7  13   6      183.06      233.06     36.98 o 
 -10  14   6        4.91       47.68     53.32 o 
  -8  14   6       38.30      102.48     25.29 o 
  -6  14   6      594.97      684.77     32.27 o 
  -4  14   6       71.96       86.52     21.45 o 
  -2  14   6      322.37      305.72     30.82 o 
   0  14   6      268.82      299.61     29.68 o 
   2  14   6      119.74      166.35     27.04 o 
   4  14   6      104.65      133.28     28.40 o 
   6  14   6        0.06        2.85     19.97 o 
  -9  15   6      292.80      294.40     35.42 o 
  -7  15   6       41.07       65.59     24.62 o 
  -5  15   6     1854.44     1650.72     52.19 o 
  -3  15   6     1043.95      966.33     48.20 o 
  -1  15   6      333.75      345.13     32.75 o 
   1  15   6      805.49      805.27     48.53 o 
   3  15   6      168.33      232.05     33.59 o 
   5  15   6      622.86      709.11     50.47 o 
  -8  16   6      101.91       10.41     46.12 o 
  -6  16   6      511.40      565.94     45.09 o 
  -4  16   6      492.36      524.96     43.06 o 
  -2  16   6       54.06       84.89     26.75 o 
   0  16   6      943.44      989.35     51.19 o 
   2  16   6      289.81      317.56     36.45 o 
   4  16   6       34.72       45.89     28.75 o 
   6  16   6       62.62       82.74     32.98 o 
  -7  17   6      562.63      580.70     64.38 o 
  -5  17   6     1333.93     1277.24     61.99 o 
  -3  17   6      357.10      336.17     35.90 o 
  -1  17   6      128.80      149.76     29.91 o 
   1  17   6       74.48      110.52     30.12 o 
   3  17   6      307.42      279.83     59.27 o 
  -6  18   6      257.08      275.72     52.31 o 
  -4  18   6      205.67      310.20     58.41 o 
  -2  18   6      224.68      259.84     37.91 o 
   0  18   6      329.88      393.64     42.07 o 
   2  18   6      285.74      274.20     46.09 o 
  -3  19   6     1093.25     1135.06    111.52 o 
  -1  19   6      225.00      290.34     43.42 o 
   1  19   6      163.50      192.64     74.51 o 
 -13   1   7       94.47       99.71     29.83 o 
 -11   1   7      384.50      443.01     38.96 o 
  -9   1   7      504.70      513.73     34.57 o 
  -7   1   7     1861.21     1822.47     47.44 o 
  -5   1   7       14.37       50.68      7.18 o 
  -3   1   7      316.77      302.29     18.96 o 
  -1   1   7      234.06      230.37     11.09 o 
   1   1   7    18212.25    19504.91    227.20 o 
   3   1   7       46.94       55.49      8.54 o 
   5   1   7      247.59      259.66     18.63 o 
   7   1   7      135.98      127.68     15.12 o 
   9   1   7       72.26       60.04     16.91 o 
  11   1   7       35.71       29.66     32.82 o 
 -14   2   7       80.68       97.24     31.54 o 
 -12   2   7        0.01       33.30     21.83 o 
 -10   2   7      174.96      155.73     25.21 o 
  -8   2   7     1485.48     1619.24     47.31 o 
  -6   2   7       17.25       13.07      6.65 o 
  -4   2   7     2343.99     2476.88     42.47 o 
  -2   2   7      238.54      267.34     14.19 o 
   0   2   7     2251.33     2203.45     29.50 o 
   2   2   7      233.43      234.57     12.16 o 
   4   2   7       11.65       11.89      8.20 o 
   6   2   7      178.20      194.69     17.80 o 
   8   2   7      156.32      152.88     19.14 o 
  10   2   7       15.41       11.63     20.14 o 
 -13   3   7        9.27       56.77     26.70 o 
 -11   3   7        6.94        3.88     17.06 o 
  -9   3   7      202.48      237.83     35.64 o 
  -7   3   7       53.92       47.01     12.11 o 
  -5   3   7       63.18       66.06      8.13 o 
  -3   3   7      419.30      471.00     14.22 o 
  -1   3   7      707.80      767.74     14.91 o 
   1   3   7       27.68       19.01      4.72 o 
   3   3   7      363.43      372.63     15.30 o 
   5   3   7       57.88       87.75     11.12 o 
   7   3   7       37.33       33.70     15.48 o 
   9   3   7       42.02       71.16     29.99 o 
  11   3   7       13.69       61.98     38.10 o 
 -14   4   7      236.02      320.77     43.96 o 
 -12   4   7        4.56       17.62     20.96 o 
 -10   4   7       48.44       39.28     19.96 o 
  -8   4   7      593.02      622.99     30.56 o 
  -6   4   7        0.11       -0.08      6.41 o 
  -4   4   7      508.19      492.52     15.55 o 
  -2   4   7      175.42      160.54      8.98 o 
   0   4   7       12.34        4.10     10.60 o 
   2   4   7      662.45      707.76     21.91 o 
   4   4   7      378.76      392.47     26.10 o 
   6   4   7       65.95      148.96     33.98 o 
   8   4   7        7.79       14.19     19.13 o 
  10   4   7      251.21      306.17     36.61 o 
 -13   5   7      244.64      215.11     34.69 o 
 -11   5   7       83.69       75.95     24.28 o 
  -9   5   7     1624.11     1586.46     50.96 o 
  -7   5   7        9.49       28.38     18.01 o 
  -5   5   7       23.08       37.11     11.77 o 
  -3   5   7     1601.25     1528.36     27.07 o 
  -1   5   7     1761.87     1615.16     31.30 o 
   1   5   7      200.22      162.77     15.09 o 
   3   5   7       59.52       88.44     11.97 o 
   5   5   7      797.15      764.69     27.97 o 
   7   5   7        0.36       12.07     16.07 o 
   9   5   7        3.36       63.24     82.58 o 
 -14   6   7        5.74      -28.68     28.68 o 
 -12   6   7      206.64      302.83     35.53 o 
 -10   6   7      312.98      253.91     27.24 o 
  -8   6   7     2614.87     2388.58     49.66 o 
  -6   6   7      190.31      188.44     14.02 o 
  -4   6   7     1468.73     1457.60     28.19 o 
  -2   6   7      716.08      712.20     16.51 o 
   0   6   7      290.06      280.94     13.41 o 
   2   6   7     1742.06     1749.21     45.47 o 
   4   6   7      580.05      592.52     30.09 o 
   6   6   7       93.83      114.61     21.00 o 
   8   6   7      116.42      168.43     29.27 o 
  10   6   7       50.74        8.01     24.69 o 
 -13   7   7      246.41      161.71     32.75 o 
 -11   7   7       15.88       20.81     26.63 o 
  -9   7   7      138.61      183.48     23.90 o 
  -7   7   7     1341.84     1346.10     32.78 o 
  -5   7   7      389.06      437.95     17.34 o 
  -3   7   7     3844.93     4027.35     54.33 o 
  -1   7   7      377.07      445.01     19.47 o 
   1   7   7      692.43      706.34     29.73 o 
   3   7   7      665.20      738.95     32.40 o 
   5   7   7       89.07       45.01     28.24 o 
   7   7   7       46.01       55.98     28.13 o 
   9   7   7        6.11       22.37     33.94 o 
 -12   8   7      138.83      193.12     35.14 o 
 -10   8   7        6.18       27.06     21.68 o 
  -8   8   7      132.59      132.17     18.39 o 
  -6   8   7     1048.26     1096.21     29.84 o 
  -4   8   7       76.68       74.22     10.82 o 
  -2   8   7      173.83      160.79     14.27 o 
   0   8   7      446.56      461.44     24.09 o 
   2   8   7       10.99       15.22     13.94 o 
   4   8   7        2.44       19.51     15.51 o 
   6   8   7        8.55       56.68     20.25 o 
   8   8   7       24.04       81.98     26.54 o 
  10   8   7       51.73       70.68     48.31 o 
 -13   9   7       36.16       66.58     53.58 o 
 -11   9   7      174.37      181.88     30.04 o 
  -9   9   7       37.79       47.95     19.52 o 
  -7   9   7       11.09       43.67     12.66 o 
  -5   9   7      200.17      192.79     14.37 o 
  -3   9   7      533.85      538.12     18.01 o 
  -1   9   7      110.09      105.80     17.01 o 
   1   9   7      908.40      857.90     34.69 o 
   3   9   7     3446.06     3304.44     83.62 o 
   5   9   7       53.13       35.75     19.08 o 
   7   9   7       47.70       70.01     26.26 o 
   9   9   7       14.46       28.30     24.99 o 
 -12  10   7      101.97      111.36     32.64 o 
 -10  10   7      466.43      532.13     41.44 o 
  -8  10   7       50.52       63.14     24.76 o 
  -6  10   7     1550.23     1507.24     36.37 o 
  -4  10   7      703.48      624.03     24.50 o 
  -2  10   7     1999.18     1935.68     51.98 o 
   0  10   7     1102.86     1072.33     54.97 o 
   2  10   7      206.61      227.77     23.54 o 
   4  10   7       99.51      131.95     23.85 o 
   6  10   7        0.01        5.60     20.18 o 
   8  10   7      757.12      767.44     50.43 o 
 -11  11   7       12.63       24.50     21.99 o 
  -9  11   7        0.44       37.90     39.29 o 
  -7  11   7       20.99       42.29     14.10 o 
  -5  11   7       56.87       68.68     13.42 o 
  -3  11   7      275.24      299.07     18.06 o 
  -1  11   7      538.53      527.97     30.21 o 
   1  11   7      991.29     1010.55     42.12 o 
   3  11   7     3242.34     3058.84     84.21 o 
   5  11   7      263.90      270.53     35.22 o 
   7  11   7      313.96      381.77     39.96 o 
 -10  12   7       58.82       61.74     24.01 o 
  -8  12   7        1.43       16.25     17.49 o 
  -6  12   7      105.37      105.15     17.37 o 
  -4  12   7      708.30      666.40     37.92 o 
  -2  12   7      487.25      454.71     32.00 o 
   0  12   7      400.19      338.47     31.36 o 
   2  12   7      228.90      211.55     34.44 o 
   4  12   7       31.55       60.23     24.17 o 
   6  12   7        3.29       18.56     22.07 o 
   8  12   7        0.00       -3.63     21.93 o 
 -11  13   7       17.68       32.21     28.91 o 
  -9  13   7      451.53      486.48     34.68 o 
  -7  13   7        3.57       63.91     22.39 o 
  -5  13   7      764.72      715.89     31.82 o 
  -3  13   7      474.16      463.31     33.82 o 
  -1  13   7      721.89      735.01     39.55 o 
   1  13   7      732.44      642.05     40.46 o 
   3  13   7       34.61       89.50     25.63 o 
   5  13   7      379.75      398.26     40.02 o 
   7  13   7       13.62       41.89     28.79 o 
 -10  14   7        6.69       59.54     33.32 o 
  -8  14   7      128.08       91.26     28.22 o 
  -6  14   7       34.89       48.59     17.71 o 
  -4  14   7      135.27      159.30     30.49 o 
  -2  14   7       28.15       64.87     21.15 o 
   0  14   7      204.23      164.83     26.63 o 
   2  14   7      228.35      226.78     43.99 o 
   4  14   7      585.42      552.68     45.47 o 
   6  14   7      125.70      127.16     34.79 o 
  -9  15   7       72.66      105.20     44.25 o 
  -7  15   7       32.40       40.29     25.91 o 
  -5  15   7      118.32      134.57     27.34 o 
  -3  15   7       83.15      198.04     29.83 o 
  -1  15   7      633.19      643.34     43.73 o 
   1  15   7        0.56      118.79     58.41 o 
   3  15   7      336.14      344.99     37.96 o 
   5  15   7        1.21       54.76     34.14 o 
  -8  16   7       74.23      160.92     62.48 o 
  -6  16   7      267.91      242.70     33.06 o 
  -4  16   7       16.72        1.88     19.03 o 
  -2  16   7      195.84      188.48     32.01 o 
   0  16   7        2.94        9.97     20.90 o 
   2  16   7        8.51       22.76     37.71 o 
   4  16   7       35.31       15.78     25.25 o 
  -7  17   7       21.13      -14.24     33.02 o 
  -5  17   7      198.36      161.63     34.57 o 
  -3  17   7      173.17      232.95     36.27 o 
  -1  17   7        2.96       16.58     23.26 o 
   1  17   7       35.75       73.34     28.77 o 
   3  17   7      127.55      129.86     38.41 o 
  -4  18   7       21.75       34.47     45.09 o 
  -2  18   7      130.32      172.23     33.65 o 
   0  18   7      142.42      138.62     37.48 o 
 -14   0   8      205.43      181.74     50.75 o 
 -12   0   8        5.57      -18.91     28.95 o 
 -10   0   8      152.46      116.72     32.82 o 
  -8   0   8     3171.65     3303.39    111.49 o 
  -6   0   8      876.01      920.90     28.96 o 
  -4   0   8     1553.00     1621.85     47.40 o 
  -2   0   8    12134.59    12969.15    182.45 o 
   0   0   8     9504.14     9770.29    144.24 o 
   2   0   8      677.09      727.29     27.94 o 
   4   0   8       86.98       48.22     23.64 o 
   6   0   8      594.37      525.07     32.19 o 
   8   0   8       10.44       27.44     19.25 o 
  10   0   8       63.06       84.80     50.58 o 
 -13   1   8      338.75      308.73     38.21 o 
 -11   1   8      302.59      348.78     33.76 o 
  -9   1   8     3149.41     3060.08     76.83 o 
  -7   1   8       40.88       35.70      9.15 o 
  -5   1   8       40.47       75.54      9.00 o 
  -3   1   8     3876.95     3899.86     51.32 o 
  -1   1   8       56.85       22.39      7.06 o 
   1   1   8        0.25        1.87      6.32 o 
   3   1   8     3425.88     3573.85     59.04 o 
   5   1   8     1174.31     1083.97     29.58 o 
   7   1   8       32.03       45.69     26.33 o 
   9   1   8        1.72       10.88     18.88 o 
 -14   2   8      471.14      588.99     50.69 o 
 -12   2   8       71.08      127.40     30.22 o 
 -10   2   8     2782.61     2605.21     74.66 o 
  -8   2   8      743.66      850.41     36.13 o 
  -6   2   8      974.30     1004.97     33.04 o 
  -4   2   8     3223.25     3221.07     44.64 o 
  -2   2   8     1149.49     1164.99     23.60 o 
   0   2   8     2684.90     2643.75     36.26 o 
   2   2   8     1271.55     1301.90     24.51 o 
   4   2   8      855.85      809.93     23.45 o 
   6   2   8      778.52      791.42     33.77 o 
   8   2   8       32.37       17.36     15.87 o 
  10   2   8        3.34        9.30     24.93 o 
 -13   3   8       97.92       96.10     43.38 o 
 -11   3   8     1475.68     1298.53     54.76 o 
  -9   3   8      645.91      579.23     34.06 o 
  -7   3   8      656.52      619.82     32.78 o 
  -5   3   8     1316.65     1168.23     25.32 o 
  -3   3   8     1196.62     1129.96     23.49 o 
  -1   3   8     2908.21     2794.87     48.42 o 
   1   3   8     2146.93     2016.62     36.47 o 
   3   3   8     1156.89     1197.83     33.10 o 
   5   3   8      335.00      339.13     22.90 o 
   7   3   8      124.20       91.84     19.47 o 
   9   3   8       60.66       77.94     24.97 o 
 -14   4   8        1.55       -6.92     25.08 o 
 -12   4   8      600.54      611.04     45.52 o 
 -10   4   8      490.86      546.58     37.05 o 
  -8   4   8     2950.32     2898.79     71.08 o 
  -6   4   8     1575.19     1536.39     29.30 o 
  -4   4   8     1820.59     1742.32     31.23 o 
  -2   4   8     2713.46     2763.17     47.70 o 
   0   4   8     3884.97     3875.96     72.50 o 
   2   4   8      764.74      706.88     25.27 o 
   4   4   8     1587.60     1731.85     42.41 o 
   6   4   8      523.12      514.12     30.58 o 
   8   4   8      467.17      435.65     35.54 o 
  10   4   8      573.09      577.87     54.47 o 
 -13   5   8       76.27       71.65     34.21 o 
 -11   5   8      657.86      586.48     42.37 o 
  -9   5   8      501.29      531.63     32.16 o 
  -7   5   8      975.27     1023.44     30.37 o 
  -5   5   8        0.42       10.43      9.28 o 
  -3   5   8     2000.47     2100.22     35.82 o 
  -1   5   8      155.81      149.93     11.64 o 
   1   5   8       14.33       18.65     12.67 o 
   3   5   8     1166.74     1215.04     33.28 o 
   5   5   8        6.24      -10.64     15.09 o 
   7   5   8      486.36      408.50     36.37 o 
   9   5   8      309.27      331.82     36.52 o 
 -12   6   8        1.76        5.89     20.49 o 
 -10   6   8      122.65      137.23     25.29 o 
  -8   6   8       27.18       47.00     18.24 o 
  -6   6   8     2192.61     2208.46     40.82 o 
  -4   6   8     4300.51     4331.51     61.46 o 
  -2   6   8     6253.52     6064.36     95.75 o 
   0   6   8     2581.77     2399.20     60.06 o 
   2   6   8     1903.62     1934.20     51.77 o 
   4   6   8     2031.65     2102.90     60.56 o 
   6   6   8      763.29      894.51     44.47 o 
   8   6   8      556.86      586.66     41.49 o 
 -13   7   8      276.13      271.95     39.46 o 
 -11   7   8       31.52       38.46     26.63 o 
  -9   7   8      557.37      508.27     32.40 o 
  -7   7   8     2118.09     2134.50     47.41 o 
  -5   7   8     2773.85     2821.04     48.95 o 
  -3   7   8       44.60       60.55     10.04 o 
  -1   7   8     2944.32     2927.37     59.17 o 
   1   7   8     1645.23     1621.94     48.67 o 
   3   7   8      362.77      319.67     25.59 o 
   5   7   8     2270.42     2075.19     67.63 o 
   7   7   8      294.28      286.71     32.70 o 
   9   7   8      171.31      168.73     32.48 o 
 -12   8   8      287.39      329.26     38.90 o 
 -10   8   8      957.28      996.38     46.79 o 
  -8   8   8     3169.15     3053.11     64.60 o 
  -6   8   8     4046.35     4006.97     65.19 o 
  -4   8   8     1563.59     1451.67     34.00 o 
  -2   8   8     3436.20     3194.56     55.53 o 
   0   8   8     1240.62     1200.11     39.88 o 
   2   8   8     3057.25     2986.65     74.27 o 
   4   8   8     1093.75     1112.26     45.63 o 
   6   8   8      809.91      774.62     45.52 o 
   8   8   8     1131.57     1081.45     59.36 o 
 -13   9   8       35.20       89.56     44.46 o 
 -11   9   8      293.96      282.21     36.07 o 
  -9   9   8       67.29       51.70     18.38 o 
  -7   9   8     1504.70     1411.09     37.65 o 
  -5   9   8      369.05      367.91     18.18 o 
  -3   9   8     1371.07     1386.39     41.05 o 
  -1   9   8      520.69      522.82     28.12 o 
   1   9   8      697.81      718.25     34.31 o 
   3   9   8      631.46      654.87     42.95 o 
   5   9   8       30.83       23.10     32.42 o 
   7   9   8       72.88       87.65     28.14 o 
 -12  10   8      677.43      687.50     53.73 o 
 -10  10   8      421.47      398.07     34.51 o 
  -8  10   8      662.78      662.84     32.05 o 
  -6  10   8      348.58      383.13     21.76 o 
  -4  10   8     1060.67      916.25     26.61 o 
  -2  10   8      827.94      802.56     37.46 o 
   0  10   8     1125.13     1060.80     41.04 o 
   2  10   8      663.74      703.59     36.68 o 
   4  10   8      779.94      778.38     42.50 o 
   6  10   8      360.45      388.12     37.18 o 
   8  10   8      339.83      414.87     57.98 o 
 -11  11   8      529.54      587.17     48.16 o 
  -9  11   8       57.09       59.51     19.37 o 
  -7  11   8      447.79      489.40     25.64 o 
  -5  11   8     1003.09      964.99     29.48 o 
  -3  11   8        0.40       -7.67     15.01 o 
  -1  11   8      240.54      238.37     25.55 o 
   1  11   8       71.22      128.84     22.61 o 
   3  11   8       85.46      119.78     26.73 o 
   5  11   8      213.60      226.50     30.46 o 
   7  11   8      330.62      337.92     39.77 o 
 -10  12   8      682.03      669.84     46.35 o 
  -8  12   8       96.94       92.99     24.06 o 
  -6  12   8      244.23      262.86     20.55 o 
  -4  12   8     1446.44     1467.32     52.83 o 
  -2  12   8       67.44       83.94     20.09 o 
   0  12   8     1118.45     1006.14     45.50 o 
   2  12   8     1559.50     1563.16     59.31 o 
   4  12   8      300.77      379.79     42.21 o 
   6  12   8        0.63       54.15     43.38 o 
  -9  13   8       42.13       71.86     25.55 o 
  -7  13   8     2103.46     1940.87    102.26 o 
  -5  13   8      102.89      131.22     25.52 o 
  -3  13   8       11.63       39.40     20.87 o 
  -1  13   8      160.49      187.35     27.69 o 
   1  13   8     1061.80     1160.18     53.22 o 
   3  13   8     1150.17     1118.18     57.39 o 
   5  13   8        9.77       21.44     23.91 o 
 -10  14   8      207.30      235.08     55.16 o 
  -8  14   8     1135.21     1110.27     65.31 o 
  -6  14   8      311.87      323.11     34.37 o 
  -4  14   8      323.38      340.05     36.51 o 
  -2  14   8       67.08       56.49     22.38 o 
   0  14   8       57.33       96.04     24.86 o 
   2  14   8      570.03      505.53     42.84 o 
   4  14   8       78.65       30.41     26.14 o 
  -9  15   8     1647.06     1564.63    102.02 o 
  -7  15   8      215.79      281.07     48.01 o 
  -5  15   8      647.26      686.55     46.73 o 
  -3  15   8     1739.68     1604.46     63.75 o 
  -1  15   8      340.23      361.27     35.58 o 
   1  15   8       35.88       82.73     26.76 o 
   3  15   8        3.34       22.95     24.18 o 
   5  15   8       43.92      150.98     41.86 o 
  -6  16   8      132.98      185.34     37.13 o 
  -4  16   8       56.39      106.22     27.57 o 
  -2  16   8       35.05       21.15     28.13 o 
   0  16   8       21.48       52.52     26.14 o 
   2  16   8        2.74        0.63     19.84 o 
  -5  17   8      379.65      366.18     52.18 o 
  -3  17   8      380.86      392.25     42.09 o 
  -1  17   8      121.37      220.96     38.87 o 
   1  17   8        0.38       -7.67     23.25 o 
  -2  18   8      165.54      142.46     34.31 o 
 -13   1   9        9.49      -15.88     23.21 o 
 -11   1   9        3.73       14.35     21.44 o 
  -9   1   9       83.27       91.78     21.03 o 
  -7   1   9        0.11       20.83      9.86 o 
  -5   1   9      290.19      272.11     13.93 o 
  -3   1   9      588.31      654.12     19.30 o 
  -1   1   9      137.33      167.64     17.56 o 
   1   1   9      186.63      153.79     10.93 o 
   3   1   9     1581.21     1525.62     37.15 o 
   5   1   9      136.85      165.27     24.86 o 
   7   1   9       11.47       27.09     17.54 o 
   9   1   9       60.72       86.56     31.71 o 
 -14   2   9        2.21       32.89     27.66 o 
 -12   2   9       31.71       70.35     25.88 o 
 -10   2   9        5.75       19.14     18.70 o 
  -8   2   9       90.14       90.66     20.01 o 
  -6   2   9       35.30       61.61     12.75 o 
  -4   2   9      148.48      180.53     13.31 o 
  -2   2   9       46.85      111.39     11.09 o 
   0   2   9      458.36      458.74     18.52 o 
   2   2   9     1050.64      910.08     25.01 o 
   4   2   9        0.17       -7.60     11.13 o 
   6   2   9      304.69      317.16     29.63 o 
   8   2   9       76.69       80.02     29.90 o 
 -13   3   9       22.40       57.25     27.15 o 
 -11   3   9      355.33      315.73     34.53 o 
  -9   3   9       30.34       39.50     23.43 o 
  -7   3   9        7.16       12.47     12.85 o 
  -5   3   9      132.77      154.01     13.91 o 
  -3   3   9       55.81       58.26     10.37 o 
  -1   3   9      766.83      744.11     19.19 o 
   1   3   9      754.47      630.97     23.08 o 
   3   3   9      307.24      257.59     22.04 o 
   5   3   9       44.23       68.86     15.97 o 
   7   3   9        5.12       27.62     24.51 o 
   9   3   9        2.30       55.75     31.36 o 
 -14   4   9       48.80       27.96     31.69 o 
 -12   4   9       22.77       35.06     23.47 o 
 -10   4   9        2.34       48.95     22.40 o 
  -8   4   9        0.01        8.04     14.11 o 
  -6   4   9     1471.39     1516.09     32.23 o 
  -4   4   9      619.62      599.29     20.17 o 
  -2   4   9       50.63       31.19      8.39 o 
   0   4   9      172.08      191.57     19.08 o 
   2   4   9        1.91        7.63     10.17 o 
   4   4   9        0.66       69.61     17.02 o 
   6   4   9        1.95      -10.92     14.95 o 
   8   4   9       63.25       54.04     25.79 o 
 -13   5   9      120.16      103.80     30.38 o 
 -11   5   9       13.86      -10.03     22.72 o 
  -9   5   9      659.01      613.65     38.02 o 
  -7   5   9      562.94      504.11     24.75 o 
  -5   5   9      175.06      196.80     16.30 o 
  -3   5   9      173.77      211.63     14.73 o 
  -1   5   9      101.60      121.67     14.78 o 
   1   5   9     3596.13     3483.53     64.78 o 
   3   5   9       35.08       59.85     16.76 o 
   5   5   9       42.70       83.98     23.53 o 
   7   5   9      553.75      519.86     40.90 o 
   9   5   9       17.93       16.51     28.24 o 
 -12   6   9      100.29      102.02     28.75 o 
 -10   6   9       59.52       84.65     23.07 o 
  -8   6   9      189.54      188.83     20.37 o 
  -6   6   9       97.52       89.76     12.92 o 
  -4   6   9      594.89      553.71     20.62 o 
  -2   6   9     2195.70     2154.59     44.90 o 
   0   6   9      632.43      630.15     24.57 o 
   2   6   9     1626.12     1536.85     48.55 o 
   4   6   9       89.65      128.26     21.71 o 
   6   6   9      315.33      391.05     57.70 o 
   8   6   9       48.22       58.86     29.02 o 
 -13   7   9        3.10       42.32     38.41 o 
 -11   7   9      111.61      113.87     29.06 o 
  -9   7   9      325.47      345.20     29.73 o 
  -7   7   9       57.07       89.62     17.66 o 
  -5   7   9      403.13      476.08     19.64 o 
  -3   7   9      357.49      337.90     19.21 o 
  -1   7   9      477.47      422.28     19.49 o 
   1   7   9      171.86      123.16     20.59 o 
   3   7   9       41.06       75.77     19.50 o 
   5   7   9       42.06       79.75     45.57 o 
   7   7   9       54.74      110.19     28.12 o 
 -12   8   9        0.00        3.48     20.87 o 
 -10   8   9       78.39      129.16     25.89 o 
  -8   8   9      215.60      170.24     21.58 o 
  -6   8   9      220.77      229.50     16.98 o 
  -4   8   9       90.93       90.99     12.66 o 
  -2   8   9      160.82      161.48     15.03 o 
   0   8   9     1210.07     1190.18     42.15 o 
   2   8   9      415.16      373.80     28.91 o 
   4   8   9       19.82       41.73     22.78 o 
   6   8   9        2.53        7.11     22.03 o 
   8   8   9       19.78       -0.29     22.88 o 
 -11   9   9        2.88       43.42     23.16 o 
  -9   9   9        2.41       14.13     17.51 o 
  -7   9   9      470.65      466.46     26.56 o 
  -5   9   9     1255.95     1204.35     64.32 o 
  -3   9   9      109.91       94.55     14.83 o 
  -1   9   9       50.82       91.20     19.24 o 
   1   9   9       81.08      127.15     21.60 o 
   3   9   9      292.66      324.84     40.95 o 
   5   9   9      155.13      206.75     31.21 o 
   7   9   9        0.51       13.03     23.28 o 
 -12  10   9       25.14      -15.43     23.50 o 
 -10  10   9       31.30       71.27     24.65 o 
  -8  10   9      299.17      291.10     24.00 o 
  -6  10   9      125.40      156.44     18.15 o 
  -4  10   9      222.07      246.00     21.88 o 
  -2  10   9      137.10      147.16     22.15 o 
   0  10   9      660.14      650.53     36.37 o 
   2  10   9      338.44      326.71     29.46 o 
   4  10   9      527.58      450.40     38.54 o 
   6  10   9       53.48       48.48     25.42 o 
 -11  11   9       51.62       81.56     37.79 o 
  -9  11   9       80.01      102.67     34.79 o 
  -7  11   9       18.79       26.86     14.64 o 
  -5  11   9     1028.44      948.18     36.59 o 
  -3  11   9      261.04      261.83     26.80 o 
  -1  11   9       69.87       63.98     19.61 o 
   1  11   9      129.62      159.29     25.51 o 
   3  11   9       12.93       43.46     23.18 o 
   5  11   9       90.93      135.31     32.19 o 
 -10  12   9       54.83       51.77     26.11 o 
  -8  12   9        1.43       -1.33     14.40 o 
  -6  12   9       39.87       39.97     18.48 o 
  -4  12   9        0.57       33.28     21.04 o 
  -2  12   9       98.16      144.50     28.40 o 
   0  12   9      900.43      828.81     43.35 o 
   2  12   9     1197.67     1110.47     56.09 o 
   4  12   9        3.77       68.35     27.05 o 
   6  12   9       77.31      104.67     33.46 o 
  -9  13   9        3.25        0.92     27.11 o 
  -7  13   9      337.54      328.50     39.18 o 
  -5  13   9      127.39      134.33     26.05 o 
  -3  13   9       26.71       20.45     20.25 o 
  -1  13   9       10.80       15.97     20.42 o 
   1  13   9      237.49      270.01     33.68 o 
   3  13   9       17.16       21.05     25.52 o 
   5  13   9       66.83       66.00     29.05 o 
  -8  14   9      216.93      286.50     53.80 o 
  -6  14   9      333.91      369.42     50.46 o 
  -4  14   9      240.60      212.69     30.22 o 
  -2  14   9      695.03      670.61     45.53 o 
   0  14   9      140.22      138.82     29.12 o 
   2  14   9        0.37       -2.21     19.01 o 
   4  14   9       10.03       -0.08     30.06 o 
  -7  15   9        0.92       16.96     27.52 o 
  -5  15   9       42.03       31.01     24.31 o 
  -3  15   9       59.24       68.53     27.15 o 
  -1  15   9      118.54      163.84     31.55 o 
   1  15   9      361.37      341.10     38.89 o 
   3  15   9        1.56       -1.03     21.69 o 
  -6  16   9      472.06      538.79     53.03 o 
  -4  16   9      323.92      424.22     45.70 o 
  -2  16   9        2.49       -0.44     21.25 o 
   0  16   9      376.65      394.94     43.24 o 
   2  16   9        0.48        8.80     23.69 o 
  -3  17   9       19.36       35.67     26.85 o 
  -1  17   9       45.52       70.17     31.97 o 
 -12   0  10     2127.61     2036.66    109.91 o 
 -10   0  10      298.58      227.30     43.16 o 
  -8   0  10     2176.06     2213.36     90.88 o 
  -6   0  10     2886.07     2855.95     84.06 o 
  -4   0  10        0.57       38.22     26.76 o 
  -2   0  10     4528.47     4583.25     96.23 o 
   0   0  10     1560.75     1578.88     60.21 o 
   2   0  10    11555.79    11285.24    196.96 o 
   4   0  10      214.32      224.91     57.09 o 
   6   0  10      891.31      703.43     57.32 o 
   8   0  10       88.37      310.93     66.95 o 
 -13   1  10       43.87       99.77     31.80 o 
 -11   1  10     1126.49     1123.19     55.99 o 
  -9   1  10     1055.90     1090.57     47.68 o 
  -7   1  10      532.46      505.97     19.69 o 
  -5   1  10     1496.44     1540.04     36.48 o 
  -3   1  10     1996.67     2093.94     39.78 o 
  -1   1  10      218.46      256.43     15.83 o 
   1   1  10     2112.52     2007.79     38.35 o 
   3   1  10      309.91      357.55     23.45 o 
   5   1  10       37.07       46.55     23.70 o 
   7   1  10        2.58       -3.38     20.58 o 
 -12   2  10      408.22      521.88     43.03 o 
 -10   2  10     1881.49     1865.38     66.32 o 
  -8   2  10      689.02      687.59     41.87 o 
  -6   2  10     1601.81     1606.02     34.47 o 
  -4   2  10     4184.51     4167.28     62.24 o 
  -2   2  10     1518.54     1483.25     32.66 o 
   0   2  10     2434.73     2425.82     72.83 o 
   2   2  10        0.61        7.36     11.26 o 
   4   2  10      768.86      716.71     32.72 o 
   6   2  10      227.55      197.65     26.26 o 
   8   2  10      153.78      125.94     33.67 o 
 -13   3  10      225.52      370.06     80.63 o 
 -11   3  10      157.84      234.86     33.74 o 
  -9   3  10     1133.19     1178.48     48.57 o 
  -7   3  10       46.53       53.54     18.59 o 
  -5   3  10      321.36      329.82     18.64 o 
  -3   3  10      536.50      529.83     18.53 o 
  -1   3  10      514.55      517.61     21.29 o 
   1   3  10        0.97        2.39      9.71 o 
   3   3  10        0.96       34.65     16.11 o 
   5   3  10       33.95       98.12     28.71 o 
   7   3  10      500.95      484.76     51.25 o 
 -12   4  10      194.15      191.97     34.59 o 
 -10   4  10      391.59      485.99     37.44 o 
  -8   4  10      563.38      595.78     34.06 o 
  -6   4  10      952.19      944.97     26.94 o 
  -4   4  10     2159.98     2113.83     41.03 o 
  -2   4  10     1837.95     1691.40     39.96 o 
   0   4  10      648.32      685.72     26.38 o 
   2   4  10      326.93      344.73     20.45 o 
   4   4  10      252.61      254.33     28.56 o 
   6   4  10       33.74       -4.80     14.76 o 
   8   4  10        9.46      -14.68     28.05 o 
 -13   5  10        2.22        2.27     21.99 o 
 -11   5  10      112.23      192.51     42.73 o 
  -9   5  10      880.50      951.83     44.51 o 
  -7   5  10     3070.99     3118.66     69.73 o 
  -5   5  10     1112.70     1085.03     30.41 o 
  -3   5  10     1783.11     1754.01     38.92 o 
  -1   5  10      962.62      899.43     29.53 o 
   1   5  10     1562.25     1504.53     40.03 o 
   3   5  10      239.39      297.88     28.66 o 
   5   5  10      569.50      623.82     39.79 o 
   7   5  10      469.77      508.11     44.56 o 
 -12   6  10      181.66      257.47     37.66 o 
 -10   6  10      487.25      478.68     41.78 o 
  -8   6  10      174.52      159.12     24.40 o 
  -6   6  10        7.86       33.96     14.86 o 
  -4   6  10      710.12      652.01     24.61 o 
  -2   6  10     1557.78     1478.67     39.10 o 
   0   6  10     2410.90     2362.67     53.13 o 
   2   6  10      297.31      365.52     28.46 o 
   4   6  10      397.14      454.30     32.84 o 
   6   6  10      391.32      426.33     40.62 o 
   8   6  10       63.14      149.20     63.23 o 
 -11   7  10      100.93       92.38     27.47 o 
  -9   7  10       38.93       81.98     23.27 o 
  -7   7  10      767.99      744.87     30.01 o 
  -5   7  10     1753.92     1816.29     41.49 o 
  -3   7  10      989.61     1013.78     31.66 o 
  -1   7  10     3009.13     2923.06     93.84 o 
   1   7  10       17.55        5.81     14.67 o 
   3   7  10     1029.05     1091.09     49.24 o 
   5   7  10     1107.53     1020.78     53.63 o 
   7   7  10       63.07      103.89     33.50 o 
 -12   8  10      174.83      132.85     35.08 o 
 -10   8  10      126.44      193.47     33.09 o 
  -8   8  10      373.98      435.27     29.18 o 
  -6   8  10      584.56      624.31     25.19 o 
  -4   8  10      998.45      957.50     53.32 o 
  -2   8  10      358.57      354.80     27.14 o 
   0   8  10       62.92       85.55     19.18 o 
   2   8  10      171.08      203.56     29.42 o 
   4   8  10        9.96       12.31     20.40 o 
   6   8  10       12.35       28.81     24.17 o 
 -11   9  10      218.81      230.40     34.80 o 
  -9   9  10       41.30       61.20     22.12 o 
  -7   9  10      811.57      822.77     33.87 o 
  -5   9  10       18.82       19.01     15.32 o 
  -3   9  10      149.03      166.04     21.26 o 
  -1   9  10      442.34      402.11     28.91 o 
   1   9  10      466.79      462.37     35.00 o 
   3   9  10      105.20      158.00     27.09 o 
   5   9  10      396.17      405.39     39.19 o 
 -10  10  10      643.57      594.38     46.50 o 
  -8  10  10      536.45      527.75     32.02 o 
  -6  10  10      446.54      487.17     30.94 o 
  -4  10  10      213.65      220.69     33.86 o 
  -2  10  10      314.04      385.27     31.40 o 
   0  10  10      206.37      244.93     28.00 o 
   2  10  10      130.10      167.53     27.73 o 
   4  10  10       91.11       88.17     41.01 o 
   6  10  10       81.71      166.44     34.96 o 
 -11  11  10      110.89      119.38     37.20 o 
  -9  11  10      741.29      724.87     69.17 o 
  -7  11  10      273.29      289.14     48.59 o 
  -5  11  10      388.01      433.31     32.98 o 
  -3  11  10      240.47      195.60     26.14 o 
  -1  11  10      837.75      810.69     57.98 o 
   1  11  10      346.04      381.89     51.53 o 
   3  11  10      894.91      844.16     50.39 o 
   5  11  10      511.77      573.17     47.40 o 
 -10  12  10     1069.95     1110.46     94.15 o 
  -8  12  10      399.94      363.80     58.76 o 
  -6  12  10       31.79       46.21     27.30 o 
  -4  12  10      750.37      735.12     41.40 o 
  -2  12  10       69.57      125.20     27.49 o 
   0  12  10      419.24      451.84     36.73 o 
   2  12  10      235.36      227.93     32.90 o 
   4  12  10     1777.97     1858.21     80.43 o 
  -9  13  10      401.29      368.47     70.67 o 
  -7  13  10      102.73      109.59     32.64 o 
  -5  13  10      132.77      164.75     28.56 o 
  -3  13  10      307.59      316.55     32.82 o 
  -1  13  10      716.05      739.09     45.50 o 
   1  13  10      867.07      805.22     51.75 o 
   3  13  10        6.89      -19.14     25.52 o 
  -8  14  10     1290.66     1138.02     88.89 o 
  -6  14  10      885.53      953.40     64.57 o 
  -4  14  10      129.76      133.72     29.67 o 
  -2  14  10      679.65      681.18     61.20 o 
   0  14  10      115.96       87.26     31.57 o 
   2  14  10      463.17      499.85     59.05 o 
  -7  15  10        1.02        2.44     25.81 o 
  -5  15  10      322.19      407.16     66.73 o 
  -3  15  10       45.30       35.27     30.49 o 
  -1  15  10       43.45       14.40     22.60 o 
   1  15  10       97.55      147.94     35.00 o 
  -4  16  10      201.28      276.57     39.76 o 
  -2  16  10      171.13      128.82     34.67 o 
 -13   1  11      286.82      297.17     41.01 o 
 -11   1  11        0.09       23.97     22.53 o 
  -9   1  11      378.31      397.45     33.72 o 
  -7   1  11      388.97      365.65     27.04 o 
  -5   1  11      177.45      193.64     15.58 o 
  -3   1  11      798.97      820.17     26.17 o 
  -1   1  11       57.59       80.22     11.86 o 
   1   1  11      584.26      617.54     46.73 o 
   3   1  11      120.28      126.52     21.73 o 
   5   1  11      125.67      127.89     26.28 o 
   7   1  11       46.28       47.18     37.87 o 
 -12   2  11      259.35      289.51     36.87 o 
 -10   2  11      281.58      230.34     32.42 o 
  -8   2  11        3.10       66.52     32.42 o 
  -6   2  11       44.23       51.95     14.05 o 
  -4   2  11      578.30      596.72     21.68 o 
  -2   2  11      201.07      219.77     23.84 o 
   0   2  11     1191.48     1162.88     35.40 o 
   2   2  11      289.48      277.88     31.36 o 
   4   2  11        3.62       15.89     19.14 o 
   6   2  11        8.37       11.46     27.55 o 
 -13   3  11       34.48       24.27     29.31 o 
 -11   3  11       99.33       96.67     29.33 o 
  -9   3  11       88.39      131.71     27.06 o 
  -7   3  11      269.08      253.44     19.29 o 
  -5   3  11      681.70      628.75     25.73 o 
  -3   3  11       65.97       78.58     13.87 o 
  -1   3  11       66.42      112.03     20.13 o 
   1   3  11      148.52      159.21     17.82 o 
   3   3  11      231.38      256.93     33.81 o 
   5   3  11        9.44       -2.13     20.50 o 
   7   3  11        0.08       -2.44     23.28 o 
 -12   4  11        3.46       24.94     24.49 o 
 -10   4  11        6.48       47.15     23.57 o 
  -8   4  11      352.01      355.62     29.89 o 
  -6   4  11        2.60        4.62      9.66 o 
  -4   4  11        7.18       11.36     14.53 o 
  -2   4  11      171.47      170.77     17.58 o 
   0   4  11      145.29      159.87     19.22 o 
   2   4  11        6.63       10.60     12.39 o 
   4   4  11        5.05       46.38     19.93 o 
   6   4  11       31.40       71.67     32.89 o 
 -11   5  11       96.25      100.32     29.42 o 
  -9   5  11       52.73       62.89     31.35 o 
  -7   5  11       16.15        9.16     13.86 o 
  -5   5  11      327.03      301.40     19.01 o 
  -3   5  11       29.63        3.30     10.28 o 
  -1   5  11     1944.54     1843.07     47.88 o 
   1   5  11       18.79       34.65     21.17 o 
   3   5  11       57.04      142.05     29.20 o 
   5   5  11      173.78      195.24     32.29 o 
   7   5  11        2.21       11.83     29.82 o 
 -12   6  11       14.90       52.10     41.01 o 
 -10   6  11       36.68       60.64     31.03 o 
  -8   6  11     1402.63     1459.01     55.93 o 
  -6   6  11     1647.23     1633.56     40.04 o 
  -4   6  11       57.90       66.55     19.90 o 
  -2   6  11     1034.44     1025.00     35.03 o 
   0   6  11       48.39       86.18     20.80 o 
   2   6  11      185.47      151.57     22.76 o 
   4   6  11      133.82      122.51     27.20 o 
   6   6  11       21.31       51.22     40.34 o 
 -11   7  11       27.62       42.01     25.26 o 
  -9   7  11      339.24      404.87     46.60 o 
  -7   7  11     2163.49     2069.36     55.39 o 
  -5   7  11      499.75      438.61     29.84 o 
  -3   7  11      265.32      277.16     22.41 o 
  -1   7  11      200.69      232.21     25.62 o 
   1   7  11        0.36       34.78     23.67 o 
   3   7  11       48.13       93.63     24.79 o 
   5   7  11       33.79       12.01     23.32 o 
 -10   8  11       24.56       44.32     25.87 o 
  -8   8  11       70.76       65.58     28.56 o 
  -6   8  11     1148.27     1110.46     40.82 o 
  -4   8  11        7.75        3.17     13.71 o 
  -2   8  11      133.58      132.91     29.42 o 
   0   8  11       28.36       41.56     25.95 o 
   2   8  11        1.96       21.49     23.19 o 
   4   8  11       94.83      103.88     26.96 o 
   6   8  11       14.28        5.70     24.84 o 
 -11   9  11       45.49       91.93     37.24 o 
  -9   9  11       37.13       32.63     39.95 o 
  -7   9  11        0.04       36.92     35.35 o 
  -5   9  11      112.80      135.94     20.03 o 
  -3   9  11      363.98      320.46     29.41 o 
  -1   9  11      215.68      218.10     26.17 o 
   1   9  11      130.90      158.80     26.40 o 
   3   9  11       46.11       47.51     29.42 o 
   5   9  11       51.30       46.36     26.85 o 
 -10  10  11        5.16      100.61     44.05 o 
  -8  10  11       10.19       68.15     63.75 o 
  -6  10  11       33.07       46.11     19.23 o 
  -4  10  11        0.39       42.95     38.38 o 
  -2  10  11       95.95      137.84     29.27 o 
   0  10  11       10.17       16.05     19.10 o 
   2  10  11       75.64      126.72     27.31 o 
   4  10  11       39.84      121.35     82.60 o 
  -9  11  11       44.14       11.06     67.69 o 
  -7  11  11        1.70       70.07     35.80 o 
  -5  11  11        0.21       38.12     23.93 o 
  -3  11  11       79.58      111.89     24.42 o 
  -1  11  11        1.38       11.20     20.30 o 
   1  11  11       87.35       75.20     24.50 o 
   3  11  11      193.13      145.35     31.41 o 
  -8  12  11        0.91      -13.39     26.61 o 
  -6  12  11      156.03      161.86     33.12 o 
  -4  12  11       62.52       41.47     32.16 o 
  -2  12  11        0.17      -12.45     19.33 o 
   0  12  11        7.63       43.57     24.15 o 
   2  12  11      100.21      168.28     43.76 o 
  -7  13  11      166.99      202.60     42.60 o 
  -5  13  11      439.25      498.90     41.36 o 
  -3  13  11       10.01       17.89     21.93 o 
  -1  13  11       22.06       22.87     24.30 o 
   1  13  11       27.79       53.19     27.46 o 
  -6  14  11        8.04        1.12     35.70 o 
  -4  14  11       19.51       19.18     25.62 o 
  -2  14  11      417.15      417.85     43.38 o 
   0  14  11      182.11      185.10     34.94 o 
  -3  15  11       97.25      134.26     37.26 o 
 -12   0  12       47.18       96.61    124.97 o 
 -10   0  12      273.23      184.23     63.23 o 
  -8   0  12     1472.81     1449.52    107.86 o 
  -6   0  12      150.51      139.59     22.62 o 
  -4   0  12        2.58       -8.55     15.73 o 
  -2   0  12     1661.48     1631.53     56.01 o 
   0   0  12      540.59      517.90     51.15 o 
   2   0  12       72.20       80.33     33.02 o 
   4   0  12       47.34        2.45     29.97 o 
   6   0  12      113.76      116.04     59.51 o 
 -11   1  12      585.61      670.16     47.60 o 
  -9   1  12     1291.24     1310.39     58.08 o 
  -7   1  12      881.47      943.04     45.29 o 
  -5   1  12     1462.20     1425.23     36.75 o 
  -3   1  12     1761.84     1637.04     42.17 o 
  -1   1  12      601.65      550.97     23.28 o 
   1   1  12       23.14       42.57     18.06 o 
   3   1  12     1896.34     1812.62     66.76 o 
   5   1  12      279.11      254.72     39.56 o 
 -12   2  12      194.78      208.12     36.82 o 
 -10   2  12      943.78      896.81     50.31 o 
  -8   2  12      394.39      337.50     31.99 o 
  -6   2  12      291.96      324.48     20.81 o 
  -4   2  12      295.58      321.50     23.34 o 
  -2   2  12       58.79       64.84     19.28 o 
   0   2  12       75.70      108.29     19.31 o 
   2   2  12      194.25      179.34     21.13 o 
   4   2  12      529.78      589.55     53.05 o 
   6   2  12      139.89      198.85     41.43 o 
 -11   3  12      553.22      578.68     45.89 o 
  -9   3  12      520.80      499.15     37.31 o 
  -7   3  12     1019.50     1031.39     44.82 o 
  -5   3  12      550.29      497.38     26.23 o 
  -3   3  12     1290.62     1207.69     38.89 o 
  -1   3  12      700.99      665.61     30.60 o 
   1   3  12      615.94      676.89     30.59 o 
   3   3  12       10.56       16.64     17.93 o 
   5   3  12       57.08       71.60     31.16 o 
 -12   4  12      325.05      252.29     39.27 o 
 -10   4  12       19.54       39.43     24.13 o 
  -8   4  12     1135.95      999.08     60.55 o 
  -6   4  12       90.42      129.90     17.22 o 
  -4   4  12       55.71      124.70     20.30 o 
  -2   4  12      140.14      210.14     19.95 o 
   0   4  12       30.69       36.02     18.04 o 
   2   4  12      115.31      165.75     23.77 o 
   4   4  12      172.99      202.67     36.79 o 
   6   4  12       81.59      123.41     44.42 o 
 -11   5  12      192.66      231.29     38.04 o 
  -9   5  12      221.42      338.46     32.96 o 
  -7   5  12      639.50      666.83     34.42 o 
  -5   5  12      764.79      737.47     43.70 o 
  -3   5  12     1715.61     1663.90     47.10 o 
  -1   5  12        0.55       13.96     15.79 o 
   1   5  12      394.48      409.85     33.60 o 
   3   5  12       72.88      188.08     55.37 o 
   5   5  12        0.91       41.38     30.11 o 
 -10   6  12        0.39       30.22     22.97 o 
  -8   6  12      188.58      217.76     29.84 o 
  -6   6  12      467.24      464.45     28.08 o 
  -4   6  12      474.81      502.62     28.82 o 
  -2   6  12      339.59      351.10     25.08 o 
   0   6  12       42.74      105.21     23.09 o 
   2   6  12        0.09       30.96     19.74 o 
   4   6  12      155.47      222.48     60.98 o 
 -11   7  12      460.22      531.26     46.99 o 
  -9   7  12      150.59      208.81     35.37 o 
  -7   7  12       38.52       12.80     18.26 o 
  -5   7  12      845.92      841.43     43.83 o 
  -3   7  12       15.75       23.39     15.41 o 
  -1   7  12     2176.22     2151.14     68.51 o 
   1   7  12       40.42       52.54     22.48 o 
   3   7  12       56.82       74.95     27.22 o 
   5   7  12      290.71      337.77     67.69 o 
 -10   8  12      325.90      361.22     46.99 o 
  -8   8  12       61.07       95.36     38.54 o 
  -6   8  12      557.64      539.10     65.28 o 
  -4   8  12       41.41       91.52     22.38 o 
  -2   8  12        1.15       -0.34     15.49 o 
   0   8  12      475.90      499.01     35.84 o 
   2   8  12      274.37      337.55     38.01 o 
   4   8  12      112.56      160.85     32.84 o 
  -9   9  12      307.59      401.53     47.85 o 
  -7   9  12      419.46      434.25     46.17 o 
  -5   9  12      413.05      417.97     34.39 o 
  -3   9  12      199.53      264.73     30.09 o 
  -1   9  12       58.26       60.52     23.16 o 
   1   9  12      280.67      320.89     35.65 o 
   3   9  12       90.37       37.67     25.54 o 
  -8  10  12       26.93       34.88     33.12 o 
  -6  10  12        7.79      -12.71     22.46 o 
  -4  10  12       67.72       85.15     23.72 o 
  -2  10  12      122.92      104.67     27.27 o 
   0  10  12      103.71      175.30     38.36 o 
   2  10  12       77.95      144.04     39.59 o 
  -7  11  12      874.26      902.48     78.71 o 
  -5  11  12      295.69      372.46     64.63 o 
  -3  11  12      159.26      184.36     30.03 o 
  -1  11  12      192.17      221.66     32.61 o 
   1  11  12      219.23      259.26     35.07 o 
  -6  12  12       60.21       75.53     31.46 o 
  -4  12  12      223.71      259.00     59.27 o 
  -2  12  12      116.77      176.61     31.02 o 
   0  12  12      430.89      329.62     40.57 o 
  -5  13  12        8.14       49.24     30.50 o 
  -3  13  12       27.74       74.83     28.88 o 
  -1  13  12      137.79      165.89     33.43 o 
 -11   1  13      112.86      127.26     33.00 o 
  -9   1  13       79.80      111.88     26.67 o 
  -7   1  13       21.53       60.15     27.03 o 
  -5   1  13       67.55       59.76     18.89 o 
  -3   1  13      598.46      545.00     34.94 o 
  -1   1  13       19.60       92.67     23.04 o 
   1   1  13      228.32      246.65     45.74 o 
   3   1  13      870.89      730.68     57.78 o 
   5   1  13       27.77        3.37     31.99 o 
 -10   2  13        9.67       75.47     41.97 o 
  -8   2  13       34.61       43.32     22.47 o 
  -6   2  13       27.23       17.96     15.41 o 
  -4   2  13       75.77       68.07     22.72 o 
  -2   2  13        0.04       40.57     19.87 o 
   0   2  13        3.08       47.31     31.99 o 
   2   2  13      170.91      172.57     34.94 o 
   4   2  13        4.33       24.89     26.60 o 
 -11   3  13        0.99        5.25     25.20 o 
  -9   3  13       25.28      -10.99     21.07 o 
  -7   3  13       59.44       79.42     22.75 o 
  -5   3  13        4.60        9.73     14.60 o 
  -3   3  13       21.87       27.53     14.81 o 
  -1   3  13       10.59       36.67     16.66 o 
   1   3  13       52.21       54.74     21.90 o 
   3   3  13       54.04       46.74     30.01 o 
 -10   4  13       23.19       -3.88     20.57 o 
  -8   4  13        5.71       77.68     33.71 o 
  -6   4  13      697.73      652.41     40.37 o 
  -4   4  13      149.14      162.35     22.01 o 
  -2   4  13       75.02      107.27     17.53 o 
   0   4  13       41.72       49.08     21.06 o 
   2   4  13      108.01       82.35     23.60 o 
   4   4  13       36.91      -19.23     25.23 o 
 -11   5  13        9.74       -9.32     29.69 o 
  -9   5  13        8.99      -13.85     25.22 o 
  -7   5  13      136.09      125.52     31.78 o 
  -5   5  13        3.38        6.48     13.79 o 
  -3   5  13      126.80      133.30     21.91 o 
  -1   5  13       44.78       67.07     23.66 o 
   1   5  13      402.11      412.38     44.10 o 
   3   5  13       50.72       98.49     45.31 o 
 -10   6  13      185.48      158.51     36.56 o 
  -8   6  13       94.80      116.29     31.27 o 
  -6   6  13      123.30      118.04     47.24 o 
  -4   6  13      848.43      759.70     38.46 o 
  -2   6  13      187.18      161.77     26.90 o 
   0   6  13        6.36       59.72     24.54 o 
   2   6  13       41.44       68.17     31.76 o 
   4   6  13        0.01       31.91     31.57 o 
  -9   7  13       65.76       98.14     37.86 o 
  -7   7  13      233.75      222.43     33.83 o 
  -5   7  13      879.47      858.00     41.67 o 
  -3   7  13       12.54       32.66     23.17 o 
  -1   7  13        7.04        9.38     55.04 o 
   1   7  13       57.44       71.34     24.11 o 
   3   7  13      115.67      136.33     30.57 o 
  -8   8  13      103.88       47.40     30.24 o 
  -6   8  13      118.17      125.97     49.33 o 
  -4   8  13      497.12      480.60     41.23 o 
  -2   8  13       66.22       88.13     37.47 o 
   0   8  13      114.72      167.74     28.25 o 
   2   8  13       37.02       29.28     25.55 o 
  -9   9  13      152.17      225.79     51.51 o 
  -7   9  13      202.30       60.02     87.03 o 
  -5   9  13       23.50       25.16     22.08 o 
  -3   9  13       62.01       75.31     26.53 o 
  -1   9  13        0.88       -4.57     18.45 o 
   1   9  13       34.61       49.47     26.38 o 
  -8  10  13      210.33      268.00     53.98 o 
  -6  10  13        4.95       82.42     49.93 o 
  -4  10  13       11.56        8.54     20.59 o 
  -2  10  13       10.82       44.63     61.00 o 
   0  10  13        2.45      -11.42     22.63 o 
  -7  11  13      170.19      302.12     79.59 o 
  -5  11  13        9.73       24.51     35.93 o 
  -3  11  13       23.49       38.50     26.00 o 
  -1  11  13       18.02       28.93     27.03 o 
  -4  12  13      203.34      237.90     43.30 o 
  -2  12  13        0.15       50.73     30.64 o 
 -10   0  14       12.11       33.08     35.58 o 
  -8   0  14      646.54      642.89     62.04 o 
  -6   0  14      249.88      268.01     34.06 o 
  -4   0  14        6.26       17.27     23.92 o 
  -2   0  14       10.46       56.71     75.13 o 
   0   0  14      622.77      573.62     60.73 o 
   2   0  14      902.25      955.09    107.11 o 
  -9   1  14      145.25      149.36     43.33 o 
  -7   1  14       86.18       97.60     27.00 o 
  -5   1  14       53.00      100.02     24.58 o 
  -3   1  14      274.16      259.56     28.46 o 
  -1   1  14      118.36      177.70     33.69 o 
   1   1  14     1275.74     1194.19     71.00 o 
   3   1  14      488.50      572.40     68.83 o 
 -10   2  14      411.96      389.54     45.53 o 
  -8   2  14      708.08      697.24     47.73 o 
  -6   2  14      792.95      686.05     40.66 o 
  -4   2  14      316.63      241.43     25.05 o 
  -2   2  14      301.92      348.88     33.10 o 
   0   2  14      128.86      192.10     34.51 o 
   2   2  14        1.40        7.41     24.20 o 
  -9   3  14       79.55       84.80     32.96 o 
  -7   3  14       11.40       50.19     25.99 o 
  -5   3  14       65.53      136.45     24.44 o 
  -3   3  14       35.13       74.14     25.61 o 
  -1   3  14      102.27      118.14     30.24 o 
   1   3  14        2.42       71.40     41.38 o 
   3   3  14       36.81       42.81     36.04 o 
 -10   4  14      416.52      412.61     58.33 o 
  -8   4  14      218.36      216.46     40.85 o 
  -6   4  14      907.23      961.33     47.30 o 
  -4   4  14      187.44      167.88     25.28 o 
  -2   4  14      413.40      356.15     33.11 o 
   0   4  14       17.00       19.17     25.29 o 
   2   4  14      120.74      175.20     33.55 o 
  -9   5  14        3.27       -6.55     27.54 o 
  -7   5  14      327.44      321.59     40.12 o 
  -5   5  14       60.71      159.88     26.86 o 
  -3   5  14        6.81        8.25     22.23 o 
  -1   5  14      172.96      170.62     30.06 o 
   1   5  14      254.33      246.86     41.40 o 
  -8   6  14        0.37       53.50     31.34 o 
  -6   6  14       41.43       96.07     30.89 o 
  -4   6  14      277.59      292.60     34.13 o 
  -2   6  14      380.35      397.83     35.65 o 
   0   6  14      583.73      554.28     42.25 o 
   2   6  14       72.81       61.38     36.75 o 
  -7   7  14        8.56       62.50     74.38 o 
  -5   7  14      283.99      330.13     53.68 o 
  -3   7  14      273.20      342.46     39.08 o 
  -1   7  14      132.29      107.92     27.50 o 
   1   7  14       75.06       74.01     34.84 o 
  -8   8  14      466.35      584.04    119.76 o 
  -6   8  14      218.48      421.07    144.31 o 
  -4   8  14     1507.76     1473.79     65.00 o 
  -2   8  14        4.76       42.75     29.09 o 
   0   8  14       74.06       58.16     26.93 o 
  -5   9  14       48.64       23.45     30.85 o 
  -3   9  14        2.77      -13.09     22.17 o 
  -1   9  14       15.56       13.21     25.39 o 
  -4  10  14      127.73      140.58     36.89 o 
  -9   1  15      188.98      122.90     37.46 o 
  -7   1  15       14.17       22.59     31.02 o 
  -5   1  15       91.89       98.90     26.04 o 
  -3   1  15       31.75       31.01     21.23 o 
  -1   1  15        1.85       -4.41     22.80 o 
   1   1  15       52.52       15.63     46.12 o 
  -8   2  15       30.94       24.91     49.35 o 
  -6   2  15       57.41      146.14     27.80 o 
  -4   2  15       28.72       79.18     48.41 o 
  -2   2  15       42.95       54.52     31.51 o 
   0   2  15        0.03      -32.37     34.67 o 
  -7   3  15       15.53       47.72     35.79 o 
  -5   3  15       44.39        0.43     15.61 o 
  -3   3  15        0.09        4.41     23.82 o 
  -1   3  15       52.73       26.28     27.46 o 
  -8   4  15       32.55       67.80     53.15 o 
  -6   4  15       48.06      101.19     37.17 o 
  -4   4  15       16.95        3.60     17.06 o 
  -2   4  15        6.77       41.24     31.66 o 
   0   4  15       74.28       71.49     34.79 o 
  -7   5  15      137.17       81.64    118.27 o 
  -5   5  15        2.71       42.21     27.05 o 
  -3   5  15       70.16        7.66     19.57 o 
  -1   5  15      319.43      253.79     46.72 o 
  -6   6  15     1136.88     1135.95     88.95 o 
  -4   6  15       93.14      129.79     34.44 o 
  -2   6  15       78.68      123.65     41.76 o 
  -5   7  15       47.89      -59.51     59.51 o 
  -3   7  15       84.29      111.66     34.02 o 
                                                 
